# Supplementary material for: Mental illness stigma and its impact on help-seeking behavior among residents of the Eastern Region, Saudi Arabia: A cross-sectional study
Source: PLoS One. 2026 Jun 24;21(6):e0350860. doi: 10.1371/journal.pone.0350860 (PMC13293441; doi:10.1371/journal.pone.0350860)
Supplement: S2 Data — (XLSX) [file pone.0350860.s002.xlsx]

## Sheet: Mental illness stigma
id	age	sex	location	edu	marital_1	employment	q7	p1	p2	p3	p4	p5	p_all	p_all_g	q6_1	q6_2	q6_3	q6_4	q6_5	q6_6	q6_7	q6_8	q6_9	o3_7	o3_8	o3_9	o3_10	q_all	q_all_g
1	1	1	3	3	1	2	0	0	1	0	0	2	3	1	0	0	1	1	1	0	0	0	0	0	0	2	2	4	2
2	1	2	1	3	1	1	1	0	0	0	2	0	2	1	1	1	1	0	1	1	0	0	1	1	1	0	2	4	2
3	1	1	3	3	1	2	1	1	1	0	1	0	3	1	0	1	1	1	1	0	1	1	0	1	1	1	1	4	2
4	1	1	1	3	1	2	1	0	0	2	0	0	2	1	1	1	1	0	0	1	0	0	1	1	0	1	2	4	2
5	1	1	3	3	1	1	0	0	1	0	1	0	2	1	1	1	1	0	1	1	1	1	1	0	0	0	0	0	1
6	3	1	1	2	2	2	1	1	0	0	2	0	3	1	1	0	0	1	0	1	1	0	1	1	1	1	1	4	2
7	4	1	1	4	2	4	1	1	0	0	2	0	3	1	0	0	1	1	1	1	1	1	1	1	0	0	1	2	1
8	1	2	1	3	2	2	1	1	1	0	0	1	3	1	1	1	0	0	1	0	0	1	0	1	0	1	0	2	1
9	3	1	1	2	2	2	0	2	1	2	2	0	7	2	1	1	1	1	1	1	1	1	1	0	0	0	0	0	1
10	5	1	1	2	2	4	0	1	1	1	1	0	4	1	0	0	0	0	0	1	0	0	0	1	0	1	1	3	2
11	1	2	1	3	2	1	0	1	1	0	0	0	2	1	1	1	1	0	0	0	0	1	0	0	0	0	1	1	1
12	3	2	1	2	2	3	1	0	1	0	1	1	3	1	0	0	1	0	0	1	1	0	0	1	1	0	2	4	2
13	1	2	1	2	2	2	0	0	0	0	1	0	1	1	1	1	0	1	1	0	0	1	0	1	0	0	0	1	1
14	2	1	1	3	2	2	1	2	1	0	2	1	6	2	0	1	0	0	0	0	0	0	0	1	1	1	1	4	2
15	3	1	1	3	2	2	0	1	2	1	1	0	5	2	1	1	1	1	1	1	1	0	1	1	0	1	1	3	2
16	3	1	1	3	2	2	1	2	0	0	2	0	4	1	1	1	1	0	0	1	1	0	1	0	0	2	2	4	2
17	1	1	3	3	2	2	0	0	0	0	1	0	1	1	0	0	0	0	0	1	1	1	0	0	0	0	0	0	1
18	1	2	3	3	2	1	0	1	1	1	0	0	3	1	1	1	0	0	0	0	0	0	0	1	1	1	1	4	2
19	2	1	1	3	2	2	1	1	2	0	2	1	6	2	1	1	1	0	1	1	1	1	0	1	0	2	2	5	2
20	1	2	1	3	1	1	1	0	0	0	2	0	2	1	0	0	0	0	0	0	0	0	1	1	0	0	2	3	2
21	3	2	1	3	2	3	0	0	1	0	2	1	4	1	1	0	0	0	0	0	0	0	0	1	1	2	1	5	2
22	3	2	1	2	2	3	1	1	0	1	1	0	3	1	0	0	0	0	0	0	0	0	1	1	1	1	2	5	2
23	3	1	1	3	2	3	1	1	0	0	1	0	2	1	1	0	0	0	1	0	1	0	1	1	0	2	1	4	2
24	2	1	1	3	2	2	0	2	0	0	2	1	5	2	0	1	0	0	0	0	0	0	0	1	0	2	2	5	2
25	3	2	1	3	2	4	0	1	1	2	1	0	5	2	0	0	1	0	0	0	0	0	0	1	0	0	1	2	1
26	3	1	1	3	3	2	0	1	0	1	1	0	3	1	1	1	0	0	1	0	1	1	0	1	0	2	2	5	2
27	1	2	1	3	2	3	0	0	1	1	1	0	3	1	0	0	0	0	0	1	0	0	0	1	0	1	1	3	2
28	4	1	1	2	2	4	1	1	0	1	0	0	2	1	0	0	0	0	1	0	0	0	0	1	0	1	2	4	2
29	3	1	2	3	2	2	0	1	0	0	2	0	3	1	1	1	0	1	1	0	0	1	0	1	0	1	2	4	2
30	3	1	1	3	2	2	1	1	0	0	1	0	2	1	0	1	0	0	1	1	0	0	0	1	0	1	0	2	1
31	2	1	1	2	1	2	0	1	1	1	1	1	5	2	1	1	1	0	0	1	0	1	1	1	1	1	2	5	2
32	3	1	1	3	2	2	1	2	2	0	2	1	7	2	1	0	1	0	0	0	0	0	0	1	1	0	0	2	1
33	3	2	1	3	2	2	0	0	0	0	0	0	0	1	1	0	1	0	0	1	1	0	0	0	0	1	1	2	1
34	2	2	1	3	2	2	0	1	1	0	0	0	2	1	1	0	0	0	0	1	0	0	0	1	0	0	0	1	1
35	3	2	1	2	2	3	0	2	2	1	0	1	6	2	1	1	0	0	0	1	1	0	1	1	0	1	1	3	2
36	1	1	2	3	2	1	0	1	2	2	1	1	7	2	1	1	0	0	1	0	0	0	1	1	0	0	0	1	1
37	3	1	1	2	2	4	0	0	1	0	1	0	2	1	1	1	1	0	1	0	1	1	0	1	0	2	2	5	2
38	2	2	1	2	2	3	0	1	1	0	2	2	6	2	1	0	0	0	0	0	0	0	0	1	1	1	1	4	2
39	1	1	1	3	1	1	0	1	0	0	2	0	3	1	0	1	0	1	1	1	1	1	0	1	0	1	0	2	1
40	4	1	1	3	2	4	1	0	0	0	0	0	0	1	0	0	0	0	0	0	0	0	1	0	0	0	0	0	1
41	2	1	1	3	2	2	1	1	0	0	2	0	3	1	1	1	1	1	1	1	1	1	1	1	1	2	2	6	2
42	3	1	1	3	2	3	1	1	0	1	1	0	3	1	1	0	1	0	0	1	0	0	1	1	1	2	2	6	2
43	1	1	1	2	1	1	1	2	1	1	1	0	5	2	0	1	0	1	1	0	0	1	0	1	0	1	1	3	2
44	3	2	1	2	2	3	1	1	1	0	2	0	4	1	1	0	0	0	0	0	0	0	0	1	1	1	2	5	2
45	4	1	1	2	2	4	0	0	1	0	0	0	1	1	0	1	1	1	0	0	0	0	0	0	0	1	2	3	2
46	1	1	1	3	1	1	0	2	1	2	2	0	7	2	1	1	0	0	0	0	0	1	0	0	0	1	1	2	1
47	1	1	1	2	1	1	0	1	0	0	1	0	2	1	1	1	0	0	1	1	0	0	0	0	1	1	2	4	2
48	1	1	1	3	1	1	0	1	1	0	1	0	3	1	1	1	1	0	1	1	1	1	1	1	0	1	1	3	2
49	4	1	1	2	2	4	1	1	0	2	1	0	4	1	1	1	1	0	0	0	1	0	0	1	0	1	1	3	2
50	1	1	1	3	1	1	0	0	1	2	0	0	3	1	1	1	0	0	1	0	0	0	0	0	0	1	1	2	1
51	1	1	1	3	1	1	1	0	0	0	0	0	0	1	1	1	1	1	1	1	1	1	1	0	0	0	1	1	1
52	1	1	1	3	1	1	1	2	1	0	1	1	5	2	0	0	0	0	0	0	0	1	0	0	0	0	0	0	1
53	1	2	1	3	1	1	1	1	0	0	2	0	3	1	0	0	1	0	0	1	1	1	1	0	0	0	1	1	1
54	1	2	1	4	2	3	0	0	0	0	1	0	1	1	0	0	1	0	0	1	1	1	1	1	0	1	0	2	1
55	1	1	1	4	1	2	1	1	0	2	1	0	4	1	1	1	1	0	0	0	0	1	1	0	1	1	1	3	2
56	1	1	1	2	1	1	1	1	1	0	1	0	3	1	1	1	0	0	0	1	1	0	1	1	1	2	1	5	2
57	2	1	1	3	2	2	0	0	0	0	1	0	1	1	1	1	1	0	0	1	0	0	1	1	0	1	1	3	2
58	2	2	1	3	2	3	0	0	1	0	0	1	2	1	0	0	0	0	0	1	1	1	0	1	0	0	0	1	1
59	1	1	3	3	1	1	0	1	1	2	2	0	6	2	0	1	0	0	1	0	0	1	0	1	0	2	1	4	2
60	1	2	1	3	2	1	1	0	0	1	1	1	3	1	1	1	1	1	1	1	0	1	1	1	0	1	1	3	2
61	1	1	3	3	1	1	0	0	1	1	0	1	3	1	1	1	0	1	1	0	1	1	0	0	0	1	1	2	1
62	1	1	2	3	1	1	0	1	1	0	1	0	3	1	1	1	0	0	0	0	0	1	1	0	1	1	0	2	1
63	1	1	1	2	1	1	1	1	0	1	2	0	4	1	1	1	1	1	1	0	0	1	1	0	0	1	1	2	1
64	1	1	3	2	1	1	0	1	1	0	1	0	3	1	0	0	1	0	1	1	1	0	1	1	0	0	2	3	2
65	4	2	2	3	2	4	0	1	0	0	1	0	2	1	1	0	0	0	0	1	0	0	0	0	0	1	0	1	1
66	1	1	2	2	1	1	0	1	1	1	1	0	4	1	0	0	1	0	0	0	1	1	1	1	1	2	2	6	2
67	2	1	1	4	1	2	1	0	0	0	0	0	0	1	1	0	0	0	0	0	0	1	0	1	1	2	1	5	2
68	1	2	1	3	1	1	0	1	2	2	0	2	7	2	1	1	1	0	1	0	0	1	1	0	0	0	2	2	1
69	2	1	1	3	2	2	0	2	1	2	0	1	6	2	1	1	1	1	1	1	1	1	0	1	0	2	2	5	2
70	2	1	1	2	2	2	0	1	1	1	1	1	5	2	1	1	0	1	1	1	0	0	1	0	0	1	1	2	1
71	2	1	1	4	2	2	1	1	0	0	1	0	2	1	1	1	1	1	1	1	1	1	1	1	0	0	1	2	1
72	1	1	2	3	1	1	0	0	1	2	0	1	4	1	1	1	0	0	1	0	0	1	0	1	0	2	2	5	2
73	3	1	1	3	3	2	1	0	2	0	0	0	2	1	0	0	0	0	0	1	1	0	0	1	0	2	2	5	2
74	4	1	1	3	2	4	1	1	0	0	1	0	2	1	0	0	1	0	0	1	0	0	0	1	0	1	2	4	2
75	1	1	2	3	1	1	1	0	0	0	0	0	0	1	1	0	0	0	0	0	0	1	1	1	0	0	1	2	1
76	1	1	2	3	1	1	0	1	1	0	1	0	3	1	0	1	1	0	1	0	1	0	0	1	0	2	2	5	2
77	1	1	1	3	1	1	0	1	1	0	1	2	5	2	1	1	0	0	0	0	0	1	0	1	0	1	2	4	2
78	1	1	1	3	1	1	0	1	0	1	0	1	3	1	1	1	1	0	0	1	0	1	0	0	0	0	1	1	1
79	2	1	1	3	2	2	1	1	0	2	2	0	5	2	1	0	0	0	0	0	0	0	0	1	1	2	2	6	2
80	1	1	1	3	1	1	0	1	1	1	1	0	4	1	1	1	1	1	1	1	1	1	1	1	0	1	1	3	2
81	4	1	1	3	2	4	1	2	1	0	0	1	4	1	1	1	0	0	1	0	0	0	0	1	1	2	2	6	2
82	4	1	1	3	2	4	1	0	0	0	0	0	0	1	0	0	0	1	0	0	0	0	0	1	0	0	1	2	1
83	4	1	1	2	2	4	0	1	0	0	1	0	2	1	1	0	0	1	0	1	1	0	0	1	1	1	1	4	2
84	4	1	1	3	2	2	0	1	1	0	1	0	3	1	0	0	1	0	0	0	1	1	0	1	0	1	1	3	2
85	4	1	1	4	2	2	0	1	0	0	0	1	2	1	0	0	0	1	1	0	0	1	0	1	0	0	1	2	1
86	1	1	1	3	1	1	0	1	1	2	2	1	7	2	1	1	0	0	1	0	0	1	1	1	0	1	2	4	2
87	2	2	1	4	2	2	0	1	0	0	2	0	3	1	0	0	1	1	0	1	0	0	1	1	0	1	2	4	2
88	1	1	1	3	1	1	1	1	1	1	2	0	5	2	1	1	0	0	1	1	0	1	0	1	0	1	1	3	2
89	5	2	1	3	2	4	0	0	2	0	0	0	2	1	0	1	0	0	0	0	1	1	0	0	0	0	1	1	1
90	1	1	1	3	1	1	1	0	0	0	2	0	2	1	1	1	1	0	1	1	1	1	1	1	0	0	2	3	2
91	4	2	1	3	2	4	0	0	1	0	0	1	2	1	1	0	0	0	0	0	0	0	0	1	0	0	2	3	2
92	2	1	2	3	2	2	0	1	0	1	1	1	4	1	0	0	0	0	0	1	0	0	0	1	1	1	1	4	2
93	1	1	1	3	1	1	1	2	1	1	2	0	6	2	1	1	1	0	0	0	0	1	0	1	1	2	2	6	2
94	4	2	1	2	2	3	0	0	1	2	0	0	3	1	1	0	1	0	0	1	0	0	0	0	0	1	1	2	1
95	4	1	1	3	2	2	0	0	0	0	0	1	1	1	0	0	1	0	0	0	0	0	0	1	0	1	1	3	2
96	1	1	1	3	1	2	0	0	1	1	0	1	3	1	0	1	0	0	0	1	1	0	0	1	0	1	1	3	2
97	3	1	1	2	2	2	0	1	0	1	2	0	4	1	1	1	1	0	0	0	1	1	0	1	0	0	0	1	1
98	2	2	1	4	2	2	0	1	1	1	1	0	4	1	1	1	0	0	0	0	1	1	0	1	0	1	2	4	2
99	3	2	1	3	2	2	1	1	0	0	2	0	3	1	1	1	0	0	1	1	1	1	1	1	1	2	1	5	2
100	2	1	1	3	2	2	0	0	0	1	0	0	1	1	0	0	0	1	0	0	0	1	1	0	0	0	0	0	1
101	2	2	1	4	2	2	1	1	0	0	1	0	2	1	1	1	1	1	1	1	1	1	1	1	0	0	0	1	1
102	1	1	1	3	1	1	0	1	1	0	0	1	3	1	0	0	0	0	1	1	1	1	0	0	1	1	0	2	1
103	4	2	1	3	2	4	1	1	0	2	2	0	5	2	1	1	0	0	0	0	0	0	1	0	0	1	2	3	2
104	1	1	1	3	1	2	0	1	0	0	0	0	1	1	1	1	1	0	1	1	0	1	0	1	0	1	1	3	2
105	1	2	1	3	1	1	0	0	0	0	0	0	0	1	1	0	0	0	0	0	0	0	0	0	0	0	2	2	1
106	2	2	1	4	1	2	1	1	0	0	2	0	3	1	1	1	1	1	1	1	0	1	1	1	0	0	2	3	2
107	1	1	1	3	2	2	0	1	1	1	0	0	3	1	0	0	1	0	0	0	0	0	0	1	0	1	2	4	2
108	2	1	1	4	2	2	1	2	2	0	1	0	5	2	1	1	1	1	1	1	0	1	0	0	0	0	2	2	1
109	1	2	1	2	2	3	0	0	1	0	0	2	3	1	0	0	0	0	0	1	1	1	0	1	0	1	1	3	2
110	1	2	1	3	1	1	0	0	0	0	0	0	0	1	1	1	0	0	1	1	0	1	0	1	0	0	0	1	1
111	3	2	1	2	2	2	1	0	0	0	2	0	2	1	0	0	0	0	0	0	0	0	1	1	0	0	2	3	2
112	3	1	1	3	2	2	1	0	1	0	0	0	1	1	0	0	0	0	0	0	0	1	0	1	0	2	1	4	2
113	3	1	1	3	2	2	0	1	0	0	1	0	2	1	0	0	0	0	0	0	1	0	0	1	0	1	1	3	2
114	2	1	1	3	2	2	0	0	0	0	1	0	1	1	1	0	1	0	0	0	0	0	0	1	0	2	1	4	2
115	1	1	1	3	1	1	0	0	2	2	1	0	5	2	1	1	1	1	1	1	0	1	0	1	0	0	2	3	2
116	2	1	1	4	1	2	0	1	0	2	1	0	4	1	1	1	0	0	0	0	0	0	1	1	0	1	1	3	2
117	1	1	1	3	1	1	0	1	1	0	0	1	3	1	0	1	0	0	1	1	0	0	0	1	1	1	1	4	2
118	1	1	1	3	1	1	0	2	1	1	1	0	5	2	1	1	0	0	1	1	0	1	0	1	0	1	1	3	2
119	1	1	1	3	1	1	0	1	0	1	0	1	3	1	0	1	0	1	1	0	0	0	0	1	0	2	0	3	2
120	1	1	2	4	1	1	0	1	0	1	0	0	2	1	1	1	0	0	0	1	0	1	0	1	0	1	1	3	2
121	1	1	1	3	1	2	1	0	1	0	2	0	3	1	1	0	0	0	0	1	1	1	0	1	0	0	1	2	1
122	4	2	1	3	2	4	1	2	0	2	2	0	6	2	1	0	0	0	0	0	0	0	0	1	0	2	2	5	2
123	1	2	1	3	1	3	1	2	1	0	1	0	4	1	1	1	0	0	0	1	0	1	0	1	1	1	2	5	2
124	3	2	1	3	2	4	0	0	1	0	0	0	1	1	0	0	1	0	0	0	0	0	0	0	0	1	1	2	1
125	2	2	1	4	4	2	0	0	0	2	1	0	3	1	1	1	0	0	1	1	0	0	1	1	0	1	1	3	2
126	4	1	1	2	2	4	0	1	1	2	1	1	6	2	0	1	0	0	0	0	0	0	0	1	1	0	1	3	2
127	3	1	1	3	2	2	1	1	0	0	2	0	3	1	1	0	1	0	0	0	0	0	0	1	0	0	1	2	1
128	1	2	3	3	1	1	0	0	2	0	0	1	3	1	1	1	0	0	1	0	0	1	0	1	0	1	0	2	1
129	1	1	1	3	1	1	1	1	1	0	1	0	3	1	1	1	1	0	1	0	1	1	1	0	0	0	0	0	1
130	1	1	1	3	1	1	0	0	1	1	1	1	4	1	1	0	0	0	0	0	0	0	0	0	0	1	1	2	1
131	4	2	1	3	2	3	1	1	2	2	1	1	7	2	0	0	1	0	1	0	1	1	0	1	0	1	1	3	2
132	3	1	1	3	2	2	0	1	1	2	1	0	5	2	1	0	0	1	1	1	0	1	1	0	0	0	1	1	1
133	3	1	1	3	2	4	0	1	2	0	0	0	3	1	0	0	0	0	0	1	0	0	0	0	0	1	0	1	1
134	3	1	1	4	2	2	0	2	2	1	2	0	7	2	1	0	0	0	0	0	0	0	0	1	0	2	2	5	2
135	4	1	1	4	2	2	0	0	0	0	1	0	1	1	1	1	0	0	0	0	0	0	0	1	0	1	2	4	2
136	2	2	1	3	2	2	0	2	0	1	0	0	3	1	0	0	1	0	0	0	0	0	0	1	1	1	2	5	2
137	1	1	1	3	2	2	1	2	0	0	0	0	2	1	1	1	0	0	0	0	0	0	1	0	0	0	2	2	1
138	1	1	1	2	1	1	1	1	1	0	1	0	3	1	1	1	1	0	0	0	0	1	1	1	1	2	2	6	2
139	2	1	1	3	2	2	1	2	0	1	2	0	5	2	1	1	1	1	1	1	1	1	1	1	0	0	1	2	1
140	3	2	1	3	2	2	0	0	2	0	0	1	3	1	1	0	0	0	0	0	0	0	0	1	0	0	0	1	1
141	4	2	1	3	2	4	1	0	0	0	1	0	1	1	0	0	1	0	0	0	0	0	0	1	0	0	1	2	1
142	2	2	1	3	1	2	1	1	0	1	1	0	3	1	1	0	1	0	0	1	0	0	1	0	0	0	1	1	1
143	4	1	2	3	2	4	1	0	0	0	2	0	2	1	1	0	0	0	1	1	0	0	0	1	0	0	1	2	1
144	2	2	1	3	2	3	0	1	1	0	0	1	3	1	0	1	0	1	1	1	0	0	0	0	0	1	1	2	1
145	4	2	1	3	2	4	0	1	0	0	2	0	3	1	1	0	0	0	0	0	0	0	0	1	0	1	0	2	1
146	4	2	1	2	2	4	0	1	0	0	0	0	1	1	1	0	1	0	0	0	1	0	0	1	1	1	1	4	2
147	3	1	2	2	2	2	0	1	1	0	0	0	2	1	0	0	0	0	0	0	1	0	0	0	0	1	1	2	1
148	1	1	1	3	1	1	0	2	2	0	0	1	5	2	0	1	0	0	1	0	0	1	0	0	0	0	0	0	1
149	3	1	1	4	2	2	1	1	1	1	2	0	5	2	1	1	0	1	1	0	1	0	0	0	0	1	1	2	1
150	2	1	1	3	2	2	0	1	0	0	1	1	3	1	0	1	1	0	1	0	0	0	0	1	0	2	1	4	2
151	1	1	1	3	1	1	1	1	1	0	0	0	2	1	1	0	1	0	1	0	0	1	0	1	0	1	1	3	2
152	1	2	1	3	2	2	1	0	0	0	1	0	1	1	1	1	0	0	0	1	0	1	0	1	0	1	1	3	2
153	4	2	1	3	2	2	1	1	1	0	1	0	3	1	0	0	0	0	0	0	0	1	0	1	0	0	0	1	1
154	4	1	1	2	2	4	1	2	1	2	1	0	6	2	0	1	0	0	1	0	0	1	0	1	0	1	1	3	2
155	2	2	1	2	2	3	0	0	0	2	0	1	3	1	1	0	0	1	0	1	1	1	0	0	0	1	2	3	2
156	1	1	1	3	1	1	0	2	2	2	2	1	9	2	0	1	0	1	1	0	0	1	0	1	0	1	2	4	2
157	4	1	1	3	2	4	0	1	1	0	1	0	3	1	1	1	1	1	0	1	1	1	0	1	0	0	0	1	1
158	4	1	2	4	2	4	0	0	1	0	1	0	2	1	0	0	1	0	0	0	0	0	0	1	0	2	2	5	2
159	1	1	1	2	1	1	0	1	1	0	2	0	4	1	1	1	0	0	1	1	0	1	1	1	1	2	2	6	2
160	1	1	1	3	1	1	0	2	2	0	2	0	6	2	1	0	0	1	1	0	1	0	1	1	1	1	2	5	2
161	5	2	1	2	4	3	0	1	1	0	1	1	4	1	0	0	0	0	0	0	0	0	1	1	1	2	2	6	2
162	3	2	1	3	2	4	0	1	1	0	1	1	4	1	0	0	0	1	0	1	0	0	0	0	0	0	0	0	1
163	1	1	2	3	1	1	1	2	0	1	0	0	3	1	1	1	1	1	1	1	1	1	1	1	0	1	0	2	1
164	1	1	1	3	1	2	0	0	1	0	0	0	1	1	1	0	0	0	0	0	0	0	1	1	0	1	0	2	1
165	1	2	2	3	1	1	0	0	0	0	0	0	0	1	1	1	0	1	1	0	0	1	0	0	0	0	0	0	1
166	4	2	1	3	2	4	0	1	1	1	0	1	4	1	0	0	0	0	0	0	0	0	0	0	0	0	1	1	1
167	1	1	1	3	1	3	1	2	0	0	1	0	3	1	0	1	0	0	0	0	1	1	1	1	0	1	1	3	2
168	4	1	1	2	2	4	0	1	2	1	0	0	4	1	1	1	0	1	1	1	0	0	0	1	0	0	1	2	1
169	2	2	1	3	2	3	0	2	1	0	0	1	4	1	1	1	1	0	1	1	1	1	0	1	0	1	1	3	2
170	4	2	1	3	2	4	1	0	0	0	1	0	1	1	1	0	0	0	0	0	1	1	1	1	0	2	1	4	2
171	3	2	2	3	2	3	0	1	1	0	1	1	4	1	0	0	1	0	0	0	1	1	0	1	0	1	1	3	2
172	1	1	1	3	1	1	1	1	1	0	2	0	4	1	1	0	0	0	0	1	0	0	1	1	1	1	2	5	2
173	1	2	2	2	1	1	0	1	0	0	2	1	4	1	1	0	1	1	1	1	1	1	0	1	0	2	1	4	2
174	3	2	1	3	2	2	0	0	2	0	0	0	2	1	0	1	0	1	1	0	1	0	0	0	1	2	2	5	2
175	1	1	1	3	1	1	0	1	1	0	1	0	3	1	1	0	1	0	0	1	1	0	1	1	0	1	2	4	2
176	3	1	1	2	2	4	0	1	1	1	0	0	3	1	1	0	1	0	0	1	0	1	0	0	0	1	0	1	1
177	1	1	1	3	1	1	1	2	2	2	0	2	8	2	0	0	1	0	0	0	0	0	0	0	0	0	0	0	1
178	1	2	1	3	1	1	0	1	2	1	0	1	5	2	1	1	0	1	1	0	0	1	0	1	1	2	2	6	2
179	1	1	1	3	1	1	0	1	0	0	2	0	3	1	0	0	1	0	0	1	0	0	0	0	0	1	1	2	1
180	2	1	1	3	2	2	0	1	1	1	1	1	5	2	1	0	0	0	0	0	0	0	0	1	0	1	1	3	2
181	1	1	1	2	1	1	1	1	0	1	1	1	4	1	0	0	1	0	1	1	1	0	1	1	1	1	2	5	2
182	3	2	1	3	2	2	0	0	0	0	1	0	1	1	1	1	0	1	1	1	1	1	0	1	0	1	1	3	2
183	2	1	1	3	1	2	0	2	1	2	1	0	6	2	1	0	0	0	0	1	0	1	0	1	0	2	2	5	2
184	4	2	1	3	2	2	0	1	2	1	2	0	6	2	1	0	0	0	0	0	0	0	0	1	1	2	2	6	2
185	4	2	1	3	2	4	1	1	0	0	1	0	2	1	1	1	0	0	0	0	0	0	0	0	0	2	1	3	2
186	2	2	1	4	2	3	0	1	1	1	0	0	3	1	0	0	0	0	0	1	0	0	1	1	0	0	2	3	2
187	1	1	2	2	1	1	0	2	2	0	2	1	7	2	1	1	0	0	1	0	0	1	0	1	1	2	2	6	2
188	4	2	1	2	2	3	0	0	0	0	1	0	1	1	1	1	0	0	0	1	1	0	0	1	1	2	1	5	2
189	1	1	1	3	1	1	0	2	0	0	1	0	3	1	0	1	1	0	1	0	1	1	1	0	0	1	1	2	1
190	4	1	1	2	2	4	0	1	1	0	1	1	4	1	0	0	0	0	0	1	1	1	0	1	0	2	2	5	2
191	4	1	2	2	2	4	0	1	2	0	1	1	5	2	0	1	1	0	0	1	1	0	0	0	0	1	1	2	1
192	3	2	1	3	2	2	1	0	0	0	1	0	1	1	1	0	0	0	0	0	0	0	0	1	0	1	2	4	2
193	3	2	1	4	2	3	1	2	2	1	2	0	7	2	0	0	1	0	1	1	1	1	1	1	0	1	1	3	2
194	4	2	1	3	2	4	1	2	2	1	2	0	7	2	1	1	1	0	0	1	0	0	0	1	1	1	1	4	2
195	3	1	1	3	2	2	1	2	2	0	1	0	5	2	1	1	1	1	0	0	0	1	0	0	0	0	1	1	1
196	1	1	1	3	1	2	0	1	1	0	1	0	3	1	1	1	1	0	0	1	1	0	0	1	1	2	2	6	2
197	4	2	1	3	2	3	0	0	1	0	0	0	1	1	0	0	0	0	0	0	0	1	0	1	1	0	2	4	2
198	3	2	1	3	2	2	0	0	0	0	1	0	1	1	1	1	1	0	0	0	0	0	0	1	0	1	1	3	2
199	1	1	2	3	1	1	1	1	1	0	1	1	4	1	1	1	1	0	1	0	1	1	0	1	0	2	2	5	2
200	4	2	1	2	2	3	0	0	1	0	0	0	1	1	1	0	0	0	0	0	0	0	0	1	0	1	1	3	2
201	1	2	1	3	2	3	0	1	0	0	0	2	3	1	1	0	0	0	0	1	0	1	0	0	0	1	0	1	1
202	4	2	1	2	2	4	0	1	1	0	0	0	2	1	0	1	0	0	0	0	0	0	0	0	0	2	2	4	2
203	3	1	1	3	2	4	1	0	0	0	2	0	2	1	1	0	0	0	1	1	0	1	0	1	1	2	2	6	2
204	3	1	1	3	2	2	1	1	0	0	1	1	3	1	0	0	0	0	0	1	0	0	0	1	0	1	0	2	1
205	2	2	1	4	2	2	1	0	0	0	1	0	1	1	1	1	1	1	1	1	1	1	1	1	1	2	2	6	2
206	1	1	1	3	1	1	0	1	1	0	1	0	3	1	0	1	1	0	0	0	0	0	0	0	0	0	2	2	1
207	1	2	1	3	2	2	0	0	1	0	0	0	1	1	1	1	1	0	0	0	1	1	1	0	0	1	1	2	1
208	1	1	1	3	1	1	0	1	1	0	1	0	3	1	1	0	0	0	1	0	0	1	0	1	1	2	2	6	2
209	1	2	1	3	1	1	0	1	1	2	1	0	5	2	1	1	1	0	1	1	0	1	1	0	0	1	1	2	1
210	4	1	1	3	2	4	0	0	1	2	1	0	4	1	1	0	1	0	0	0	1	0	0	1	0	0	0	1	1
211	2	1	1	3	2	2	0	1	1	2	2	0	6	2	1	1	0	0	0	0	0	0	0	1	1	1	1	4	2
212	3	2	1	2	2	3	0	0	1	0	0	1	2	1	0	0	0	0	1	0	0	0	0	1	0	0	1	2	1
213	3	2	1	3	2	2	1	1	2	0	1	0	4	1	1	1	1	1	0	1	0	1	0	1	0	0	2	3	2
214	2	1	1	2	2	2	1	1	0	0	1	0	2	1	1	1	0	1	1	0	0	0	0	1	0	1	1	3	2
215	2	1	1	3	1	2	0	1	0	2	1	0	4	1	1	1	1	0	0	1	1	0	1	0	0	1	1	2	1
216	2	1	1	3	2	2	1	1	0	0	2	0	3	1	1	1	0	1	0	1	0	1	0	1	0	0	0	1	1
217	2	1	1	3	2	2	1	2	1	0	0	0	3	1	1	1	0	0	0	1	1	1	0	1	1	2	0	4	2
218	1	2	1	2	1	1	0	1	1	1	2	0	5	2	0	0	1	0	1	0	0	1	1	1	1	1	2	5	2
219	1	1	1	3	1	1	0	2	1	2	1	0	6	2	0	0	0	0	1	0	0	0	0	0	1	0	1	2	1
220	3	2	1	3	2	2	1	1	0	0	0	0	1	1	0	0	0	0	1	0	0	0	0	0	0	2	1	3	2
221	2	2	1	3	3	2	0	0	0	0	2	1	3	1	1	1	0	0	0	0	0	0	0	1	0	1	1	3	2
222	5	2	1	2	2	3	1	1	1	0	0	0	2	1	1	0	0	0	0	0	0	0	0	0	0	2	2	4	2
223	4	2	1	2	4	3	0	1	0	2	0	0	3	1	1	0	0	0	0	0	0	0	0	1	1	1	1	4	2
224	4	2	1	3	2	4	1	1	0	0	0	0	1	1	0	0	0	0	0	0	0	0	1	0	0	2	0	2	1
225	2	1	1	3	2	2	1	1	1	0	1	0	3	1	1	0	0	0	0	0	0	0	1	1	0	0	2	3	2
226	3	1	1	3	2	2	0	2	1	1	1	1	6	2	1	0	0	0	0	0	0	0	0	1	1	1	0	3	2
227	4	2	1	3	1	3	1	0	0	1	0	0	1	1	0	0	0	0	0	0	1	0	0	1	1	1	1	4	2
228	3	1	1	3	2	2	1	1	1	0	0	0	2	1	1	1	1	1	1	1	1	1	1	0	0	1	1	2	1
229	3	1	1	3	2	2	1	0	1	2	1	0	4	1	0	0	0	0	0	1	0	0	0	0	0	1	1	2	1
230	4	2	1	3	3	4	1	0	1	1	2	0	4	1	0	0	1	0	0	0	0	0	1	1	0	0	2	3	2
231	1	1	2	2	1	1	1	2	0	2	2	0	6	2	0	1	1	1	1	1	0	0	1	1	1	2	2	6	2
232	3	2	1	3	2	3	0	1	1	0	0	0	2	1	0	1	1	0	0	1	0	0	0	0	1	2	1	4	2
233	2	2	2	4	1	2	1	2	0	1	2	0	5	2	0	0	1	0	0	0	1	0	0	1	0	0	1	2	1
234	3	2	1	3	2	4	0	1	2	0	0	0	3	1	1	0	0	1	0	1	0	0	0	1	0	0	1	2	1
235	2	2	1	4	2	2	1	1	1	0	2	0	4	1	0	0	0	0	0	1	1	1	0	1	0	1	1	3	2
236	3	2	1	3	2	2	0	0	0	0	0	0	0	1	1	0	0	0	1	0	1	0	0	1	0	1	1	3	2
237	4	1	1	2	2	4	0	1	1	2	1	0	5	2	0	1	0	0	0	0	0	0	0	1	0	1	1	3	2
238	1	2	1	3	1	1	0	0	1	0	1	0	2	1	1	1	1	0	0	1	0	1	0	1	1	1	2	5	2
239	3	2	1	2	2	3	0	1	1	0	1	0	3	1	1	0	0	0	0	1	0	0	1	1	0	0	1	2	1
240	5	2	1	3	2	4	1	0	0	2	1	2	5	2	0	1	0	0	0	0	0	0	0	1	0	0	2	3	2
241	1	1	1	3	1	1	1	1	0	1	2	1	5	2	1	1	1	0	0	1	1	1	0	1	0	2	2	5	2
242	2	1	2	3	2	2	1	1	0	0	1	0	2	1	1	1	1	0	0	0	1	0	0	1	0	0	1	2	1
243	2	2	1	2	2	3	0	0	1	2	1	1	5	2	1	0	1	0	0	1	0	0	0	1	1	2	2	6	2
244	5	1	1	4	2	4	1	2	0	0	1	0	3	1	0	1	0	1	1	1	1	1	0	1	0	1	1	3	2
245	3	2	1	3	2	4	1	1	0	0	0	0	1	1	1	0	0	0	0	1	0	0	0	1	0	1	0	2	1
246	2	2	1	3	2	2	1	1	1	1	1	0	4	1	1	0	1	0	0	0	0	1	0	1	1	1	1	4	2
247	2	2	1	3	2	2	1	1	0	1	1	0	3	1	1	0	0	0	0	0	0	1	0	1	1	1	1	4	2
248	2	2	1	3	2	2	1	2	1	0	2	1	6	2	1	1	1	0	1	0	1	0	0	0	0	0	1	1	1
249	2	2	1	3	2	3	0	0	2	0	0	1	3	1	0	1	1	0	0	0	0	0	0	1	0	0	2	3	2
250	2	2	1	4	1	2	1	1	0	0	1	0	2	1	1	0	0	1	1	1	1	1	1	1	0	1	1	3	2
251	1	1	1	4	2	2	1	2	0	0	1	0	3	1	1	1	1	0	0	0	0	0	1	1	0	1	2	4	2
252	4	2	1	2	2	4	1	1	0	0	1	0	2	1	0	1	0	0	0	1	0	0	0	0	0	1	1	2	1
253	4	1	2	3	2	4	1	2	0	0	1	0	3	1	0	1	0	0	0	0	0	0	0	1	0	0	1	2	1
254	2	2	1	4	1	2	1	1	1	0	1	1	4	1	0	0	0	0	0	0	0	0	0	0	0	1	0	1	1
255	2	1	1	4	2	2	0	1	1	1	1	1	5	2	0	0	0	0	0	1	0	0	0	0	0	0	1	1	1
256	2	2	1	3	1	2	1	0	0	0	0	0	0	1	0	0	1	0	1	1	0	1	0	1	0	2	2	5	2
257	1	2	1	3	2	3	0	0	1	2	0	1	4	1	1	1	0	1	0	0	0	1	0	0	0	1	2	3	2
258	1	2	1	3	2	2	0	0	0	0	0	0	0	1	1	0	1	0	0	1	0	1	1	0	0	1	1	2	1
259	1	1	1	3	1	1	1	1	0	0	0	0	1	1	1	1	0	0	1	1	0	1	1	1	1	2	2	6	2
260	4	1	1	2	2	4	0	1	1	2	1	0	5	2	0	1	0	0	0	0	0	0	0	1	1	1	1	4	2
261	2	2	1	4	2	2	1	2	1	0	2	0	5	2	1	1	1	1	1	1	1	1	1	1	1	2	2	6	2
262	1	2	1	3	1	3	0	1	1	0	1	0	3	1	0	0	0	1	1	1	1	1	1	1	1	1	1	4	2
263	4	2	1	3	2	4	1	0	0	0	1	0	1	1	1	0	0	0	1	0	0	1	0	0	0	1	1	2	1
264	4	2	1	3	2	4	0	1	1	0	1	1	4	1	1	1	1	1	1	1	0	0	0	0	0	1	1	2	1
265	4	2	1	3	2	4	1	2	2	0	0	1	5	2	1	1	0	0	0	1	0	0	1	1	0	1	2	4	2
266	1	2	2	3	1	1	0	0	0	1	1	1	3	1	1	1	1	1	1	0	0	0	0	1	1	1	2	5	2
267	2	2	1	3	2	2	1	1	1	1	0	1	4	1	1	1	1	1	1	1	0	1	1	1	1	1	1	4	2
268	3	1	1	3	2	2	0	0	1	1	1	0	3	1	1	1	1	1	1	1	1	1	1	1	1	1	2	5	2
269	2	2	1	3	1	2	0	0	1	0	1	0	2	1	0	0	0	0	0	1	0	0	0	1	0	1	1	3	2
270	2	1	1	3	2	2	1	1	0	0	1	1	3	1	0	1	0	0	0	1	0	1	0	1	1	2	1	5	2
271	4	1	1	2	2	4	0	1	0	0	1	0	2	1	0	1	0	0	0	0	0	0	0	1	0	2	2	5	2
272	4	2	1	2	2	3	0	1	2	2	0	1	6	2	1	0	0	0	0	0	0	0	0	0	0	1	1	2	1
273	1	2	2	3	1	1	1	1	1	2	1	2	7	2	1	0	1	1	1	1	1	1	1	0	1	1	1	3	2
274	2	2	1	3	2	3	0	1	1	0	1	0	3	1	1	1	0	1	1	1	0	0	0	0	0	1	1	2	1
275	1	1	2	3	1	1	0	0	0	1	0	0	1	1	1	1	1	0	0	0	0	0	0	1	0	1	0	2	1
276	2	2	1	3	2	2	0	1	1	0	1	0	3	1	1	1	0	0	0	1	0	0	1	1	0	0	1	2	1
277	4	2	1	3	4	4	0	0	0	0	0	0	0	1	1	0	0	0	0	0	0	0	0	1	0	0	1	2	1
278	4	2	1	4	2	4	1	0	0	0	0	1	1	1	1	1	1	0	1	0	0	1	0	1	1	1	1	4	2
279	4	2	1	2	2	3	0	1	1	0	1	0	3	1	0	1	0	0	1	0	1	0	0	1	1	1	1	4	2
280	4	1	1	3	2	2	1	1	0	2	2	0	5	2	1	1	1	1	1	1	1	1	1	1	1	1	1	4	2
281	4	2	1	4	2	4	1	0	0	0	1	0	1	1	0	0	0	0	0	0	0	0	1	0	0	0	0	0	1
282	4	2	1	3	2	4	0	0	1	0	0	0	1	1	0	0	1	0	0	1	1	0	1	1	0	0	0	1	1
283	5	2	1	3	2	4	0	1	1	1	1	0	4	1	0	0	0	0	0	0	1	0	0	0	0	1	1	2	1
284	3	2	2	3	3	4	1	0	0	0	1	0	1	1	1	0	0	0	0	0	0	0	0	1	0	1	1	3	2
285	3	2	1	4	1	2	1	0	0	0	1	0	1	1	1	0	0	1	0	1	1	1	0	1	0	1	2	4	2
286	2	1	1	4	2	2	0	2	2	0	2	0	6	2	1	1	1	1	1	1	1	1	1	1	0	1	0	2	1
287	3	2	1	3	2	2	0	1	1	0	0	0	2	1	1	1	0	0	1	1	1	1	1	1	0	1	1	3	2
288	4	2	2	3	2	4	1	0	1	0	0	0	1	1	0	1	0	1	0	1	1	0	0	0	0	1	1	2	1
289	2	2	1	3	2	2	1	1	0	0	0	0	1	1	1	1	0	1	0	1	0	0	0	1	0	0	1	2	1
290	1	1	3	3	1	1	0	1	0	2	2	0	5	2	1	1	1	0	0	1	1	1	0	1	0	1	1	3	2
291	2	2	1	3	2	3	0	0	1	0	0	1	2	1	1	0	1	0	0	0	0	1	0	1	0	1	0	2	1
292	3	1	1	3	2	2	1	1	1	0	0	0	2	1	1	1	0	0	0	1	0	0	0	0	0	0	2	2	1
293	1	2	3	3	1	1	0	0	1	0	1	0	2	1	1	1	1	0	0	1	1	1	1	0	0	0	1	1	1
294	1	1	2	2	1	2	1	0	1	0	1	0	2	1	1	1	0	1	0	0	1	0	1	1	0	1	1	3	2
295	3	1	1	3	2	2	0	1	2	0	1	1	5	2	0	0	0	0	0	0	0	1	1	0	0	0	0	0	1
296	4	2	1	3	2	4	0	0	1	1	0	0	2	1	1	1	0	0	0	0	0	0	0	1	1	1	2	5	2
297	2	2	1	4	1	2	1	0	0	0	0	0	0	1	0	0	0	0	0	0	0	0	1	1	0	0	0	1	1
298	3	1	1	3	2	2	1	1	0	1	0	0	2	1	1	0	0	0	0	0	0	0	0	1	0	2	2	5	2
299	4	2	1	3	1	4	0	0	2	0	0	0	2	1	0	0	0	1	0	0	0	0	0	0	0	0	0	0	1
300	3	2	1	2	2	3	1	0	0	0	1	1	2	1	0	0	0	0	0	0	0	0	1	1	0	1	2	4	2
301	1	1	3	3	1	1	0	1	2	1	2	1	7	2	1	1	0	0	1	0	0	0	0	0	0	1	2	3	2
302	4	2	1	3	2	4	1	2	2	2	2	0	8	2	0	1	0	0	1	1	1	0	0	0	0	0	1	1	1
303	1	1	3	3	1	1	0	1	2	1	1	2	7	2	1	0	1	0	0	0	1	1	0	1	0	1	1	3	2
304	5	2	1	3	2	4	0	0	1	2	0	0	3	1	1	0	1	0	1	0	1	0	0	1	0	1	1	3	2
305	2	1	1	2	2	2	0	1	1	0	1	0	3	1	1	1	0	1	1	1	0	1	0	1	1	2	2	6	2
306	1	2	1	3	1	1	1	1	1	0	1	0	3	1	1	1	1	0	0	0	0	1	0	1	1	1	1	4	2
307	4	2	1	3	2	4	0	0	2	1	0	2	5	2	0	0	0	0	0	0	0	1	0	0	0	1	0	1	1
308	5	1	2	3	2	4	0	1	2	0	1	0	4	1	0	1	0	0	0	0	1	1	1	0	0	1	2	3	2
309	3	2	1	3	2	3	1	1	0	0	1	0	2	1	1	1	0	0	0	0	0	0	0	1	1	1	1	4	2
310	5	2	1	4	4	4	1	1	2	0	1	1	5	2	0	0	0	0	0	0	0	1	0	1	0	1	1	3	2
311	4	2	1	3	4	4	0	2	1	1	1	0	5	2	1	0	0	1	0	1	1	1	0	1	0	0	0	1	1
312	1	1	1	3	1	1	0	2	2	0	0	1	5	2	1	1	1	0	0	1	0	1	0	1	1	2	2	6	2
313	4	2	1	3	2	4	1	1	0	1	1	0	3	1	1	1	1	1	0	0	0	0	0	1	0	0	0	1	1
314	1	1	2	3	1	1	0	0	2	2	0	2	6	2	1	0	0	0	0	0	0	0	0	1	0	0	1	2	1
315	1	1	3	3	1	1	0	1	1	0	1	1	4	1	1	1	1	0	1	1	1	1	1	1	1	2	2	6	2
316	2	2	1	3	2	3	1	2	0	0	2	0	4	1	1	0	0	0	1	0	0	0	1	1	1	2	2	6	2
317	1	2	1	4	1	2	0	1	1	0	0	0	2	1	1	0	1	0	0	0	0	0	0	1	1	1	1	4	2
318	1	1	1	3	1	2	1	2	0	2	2	0	6	2	1	0	0	0	0	0	0	0	0	1	1	2	2	6	2
319	1	1	3	3	1	1	0	1	0	0	2	0	3	1	0	0	0	0	0	0	0	1	0	1	0	0	1	2	1
320	4	2	1	3	2	4	0	1	2	0	0	0	3	1	1	0	0	0	0	0	0	0	0	1	0	2	2	5	2
321	1	1	1	3	1	1	0	1	1	0	1	0	3	1	0	1	0	0	1	1	1	0	0	1	1	2	2	6	2
322	2	1	1	4	1	2	0	0	2	1	1	2	6	2	0	0	0	0	0	1	1	0	1	1	0	1	1	3	2
323	3	1	1	2	1	2	0	0	0	0	0	0	0	1	0	0	1	0	0	0	0	0	0	1	0	1	1	3	2
324	4	1	1	2	2	4	1	1	0	1	1	0	3	1	1	0	1	0	0	0	0	0	0	0	0	1	1	2	1
325	4	2	1	3	2	4	0	0	0	0	0	1	1	1	1	0	0	0	0	1	0	0	0	1	0	0	0	1	1
326	3	1	2	2	2	4	0	1	1	1	2	0	5	2	1	1	0	1	1	0	0	0	0	1	0	2	2	5	2
327	3	1	1	3	2	4	0	0	1	1	0	1	3	1	0	1	0	0	0	0	0	0	0	0	0	1	0	1	1
328	1	1	1	3	1	1	0	1	0	1	1	0	3	1	0	0	0	1	1	1	1	1	0	0	0	1	1	2	1
329	2	1	1	3	2	2	0	2	1	0	0	2	5	2	1	1	0	1	0	0	0	1	0	1	0	2	2	5	2
330	1	1	1	3	1	1	0	1	0	2	2	0	5	2	0	1	0	0	0	1	1	0	1	1	0	1	1	3	2
331	3	2	2	3	2	3	1	1	0	2	2	0	5	2	1	0	1	0	1	1	0	1	0	1	1	1	1	4	2
332	4	1	1	2	2	4	0	1	0	0	0	0	1	1	1	1	1	1	1	1	1	1	1	1	0	0	2	3	2
333	4	1	1	3	2	2	0	0	2	2	0	0	4	1	1	1	1	1	1	1	1	1	0	1	0	2	2	5	2
334	1	1	1	3	1	1	0	0	0	0	0	0	0	1	1	0	1	0	0	0	0	0	0	1	1	1	2	5	2
335	4	2	1	3	2	3	1	0	2	2	1	0	5	2	1	1	1	1	1	1	1	1	1	0	0	0	0	0	1
336	3	2	1	3	2	2	0	2	1	1	2	1	7	2	1	1	1	1	1	1	1	1	1	0	0	1	2	3	2
337	4	2	1	3	2	4	0	1	1	2	0	0	4	1	0	0	0	0	0	0	1	0	0	1	0	2	2	5	2
338	4	2	1	3	2	3	1	0	0	1	1	1	3	1	0	1	0	0	0	0	0	0	0	1	1	1	2	5	2
339	1	2	2	3	2	1	1	2	1	0	0	0	3	1	0	0	1	0	0	1	0	1	1	1	0	0	0	1	1
340	4	1	1	2	2	4	0	1	1	1	1	2	6	2	0	0	0	0	0	0	0	1	0	0	0	1	1	2	1
341	3	2	1	2	2	3	0	0	0	1	1	0	2	1	1	0	0	0	0	0	0	0	0	1	1	2	2	6	2
342	3	2	1	3	2	2	0	1	1	0	1	0	3	1	1	1	0	0	1	0	0	0	0	1	0	1	1	3	2
343	1	2	1	3	2	3	1	0	0	1	2	0	3	1	1	1	0	0	1	1	0	1	1	1	1	1	1	4	2
344	3	2	1	3	3	2	1	1	0	0	2	0	3	1	0	0	0	0	0	1	0	0	0	1	1	1	2	5	2
345	2	2	1	3	2	3	0	2	2	2	2	0	8	2	1	1	0	0	0	1	0	0	1	1	1	2	2	6	2
346	2	1	1	4	2	2	0	1	1	0	1	0	3	1	0	1	0	0	0	0	0	1	0	0	0	1	1	2	1
347	2	2	1	3	2	2	0	0	0	2	2	0	4	1	0	0	1	0	1	1	1	1	1	1	1	1	2	5	2
348	4	1	1	2	2	4	0	0	2	0	0	0	2	1	0	1	0	0	0	1	0	0	0	0	0	2	2	4	2
349	4	2	1	3	2	4	0	0	2	0	1	2	5	2	0	0	0	1	0	0	0	0	0	0	0	1	1	2	1
350	4	2	1	3	2	4	0	0	2	0	0	0	2	1	1	0	0	0	0	0	0	0	0	1	0	1	1	3	2
351	4	2	1	3	2	4	1	0	0	2	2	0	4	1	1	1	1	1	1	1	1	1	1	1	1	1	2	5	2
352	4	1	1	2	2	2	0	0	2	1	0	2	5	2	0	1	0	0	0	0	0	0	0	0	0	0	2	2	1
353	3	1	1	2	1	2	0	0	2	1	0	2	5	2	0	1	0	0	0	0	0	0	0	0	0	0	2	2	1
354	4	1	1	3	2	2	1	1	0	1	2	0	4	1	0	1	0	0	0	0	0	0	0	0	0	1	1	2	1
355	4	1	2	2	2	2	0	0	2	2	1	0	5	2	0	1	0	0	0	0	0	0	0	0	0	2	0	2	1
356	2	2	1	3	2	2	0	1	1	1	2	0	5	2	0	0	0	0	0	1	0	0	0	1	1	2	1	5	2
357	3	2	1	3	2	3	1	2	2	0	0	0	4	1	0	0	0	0	0	0	0	0	1	1	1	1	1	4	2
358	3	2	1	3	2	4	1	0	0	1	0	0	1	1	0	0	1	0	1	1	0	0	0	1	0	2	2	5	2
359	3	1	1	3	2	2	0	1	1	1	1	0	4	1	1	1	0	0	1	1	1	1	1	1	0	1	1	3	2
360	2	2	1	3	2	2	0	1	1	1	2	0	5	2	1	1	0	0	0	1	0	0	0	1	0	1	1	3	2
361	4	1	1	3	2	2	0	2	1	1	2	0	6	2	0	1	0	1	0	1	1	0	0	1	1	2	2	6	2
362	4	2	1	2	2	4	1	0	0	0	0	0	0	1	0	0	0	0	0	1	1	0	1	0	0	0	0	0	1
363	4	2	1	3	2	4	0	0	1	0	0	0	1	1	0	0	0	0	0	1	0	0	0	0	0	0	0	0	1
364	2	2	1	3	2	3	1	1	0	1	2	0	4	1	1	1	0	0	1	0	0	0	0	1	0	1	1	3	2
365	3	2	1	3	2	4	1	1	0	2	0	1	4	1	1	0	1	1	0	0	0	0	0	1	0	1	2	4	2
366	2	2	1	3	3	2	1	2	0	0	1	0	3	1	1	0	0	0	0	1	1	1	0	1	1	0	1	3	2
367	3	1	1	4	2	2	1	2	1	0	0	2	5	2	1	1	0	0	0	0	0	0	0	1	0	1	2	4	2
368	4	2	1	2	2	4	0	0	0	2	0	0	2	1	1	0	0	0	0	0	0	0	0	1	0	0	1	2	1
369	4	1	1	3	2	2	0	1	1	0	1	0	3	1	1	1	0	0	0	0	0	0	0	0	0	0	0	0	1
370	2	1	1	3	2	2	0	0	0	0	1	0	1	1	1	1	1	1	1	1	0	1	0	1	0	1	1	3	2
371	2	1	1	4	2	2	0	2	1	0	1	0	4	1	1	1	1	0	1	1	0	1	0	1	1	2	2	6	2
372	3	2	1	3	2	2	0	0	0	0	1	0	1	1	1	1	1	1	0	0	0	0	0	0	0	1	1	2	1
373	3	2	1	3	2	4	0	0	1	1	0	0	2	1	1	0	0	1	0	1	1	0	0	0	0	0	1	1	1
374	4	2	1	3	2	4	1	2	1	0	0	1	4	1	1	0	0	0	0	0	0	0	0	0	0	1	0	1	1
375	2	1	2	4	1	2	1	1	0	0	1	0	2	1	0	0	0	0	0	1	1	0	0	1	0	1	2	4	2
376	3	1	1	3	2	2	0	1	1	1	1	0	4	1	1	0	0	0	0	0	0	0	0	1	1	0	1	3	2
377	1	2	1	3	2	2	0	0	0	0	0	0	0	1	1	1	0	0	0	0	0	0	0	1	0	1	2	4	2
378	1	1	2	3	1	1	0	0	1	1	1	1	4	1	0	0	0	0	0	1	0	0	0	1	1	1	1	4	2
379	4	2	1	3	2	4	0	0	2	1	0	1	4	1	1	0	0	0	0	0	0	0	0	1	1	1	1	4	2
380	3	1	1	3	2	2	0	1	1	1	2	0	5	2	1	0	0	0	0	0	0	0	0	1	1	1	1	4	2
381	2	1	1	2	2	2	0	1	0	1	1	0	3	1	0	1	0	0	1	0	0	0	0	1	1	1	1	4	2
382	1	1	1	2	1	1	1	0	0	0	0	0	0	1	1	1	0	0	1	0	0	0	0	0	0	0	0	0	1
383	2	1	2	3	2	2	1	2	1	0	0	1	4	1	1	0	0	0	1	0	0	0	0	0	0	1	1	2	1
384	1	1	1	3	1	1	0	0	0	0	0	1	1	1	1	0	1	0	1	0	0	1	1	0	0	0	0	0	1
385	1	1	2	2	1	1	0	0	0	0	0	0	0	1	1	1	0	0	1	0	0	0	0	0	0	0	0	0	1
386	2	2	1	4	2	2	0	1	0	2	0	0	3	1	1	0	1	1	0	0	0	0	1	1	0	1	1	3	2
387	1	2	1	3	1	2	1	1	1	2	0	1	5	2	1	1	0	0	0	0	0	0	1	1	0	1	2	4	2
388	2	2	2	3	2	3	0	0	2	0	0	0	2	1	1	0	0	1	1	1	0	0	1	1	1	2	2	6	2
389	2	2	1	3	2	2	1	0	1	1	2	0	4	1	1	1	1	0	0	0	0	0	0	1	1	0	2	4	2
390	2	2	1	3	2	2	1	1	1	2	0	1	5	2	1	1	1	0	0	0	0	1	1	1	0	1	1	3	2
391	1	2	2	3	1	2	0	1	0	1	1	0	3	1	0	0	0	1	0	0	0	0	0	1	1	2	2	6	2
392	3	1	1	4	2	2	1	1	1	0	1	0	3	1	0	0	0	0	0	0	0	1	0	0	0	1	1	2	1
393	4	2	1	3	2	4	1	0	0	0	0	0	0	1	0	0	0	0	0	1	0	0	0	1	0	0	1	2	1
394	1	2	1	3	1	1	0	1	1	0	1	0	3	1	0	0	0	0	1	0	1	1	1	0	1	1	2	4	2
395	2	2	2	4	2	2	0	0	0	0	0	0	0	1	0	0	0	1	0	0	0	0	0	1	0	1	1	3	2
396	1	1	2	4	1	2	1	2	1	2	1	0	6	2	1	1	0	0	0	0	0	1	0	1	0	0	0	1	1
397	1	1	1	3	1	1	0	1	0	2	2	0	5	2	1	1	1	1	0	0	0	0	0	1	1	2	2	6	2
398	2	1	1	3	2	2	1	1	0	0	1	0	2	1	1	1	1	1	1	0	0	1	1	1	1	1	1	4	2
399	3	2	1	4	2	2	1	1	0	0	1	0	2	1	1	0	0	0	1	0	0	0	1	1	0	2	1	4	2
400	4	2	1	1	2	3	0	0	0	2	2	0	4	1	1	0	0	0	0	0	0	0	0	1	0	2	2	5	2
401	1	1	1	3	1	1	0	0	0	1	1	0	2	1	0	0	0	0	0	1	0	0	0	1	1	2	1	5	2
402	1	1	1	2	1	1	1	1	1	0	1	1	4	1	1	1	1	0	1	0	0	0	0	1	0	0	2	3	2
403	1	1	2	3	1	1	0	1	0	0	2	0	3	1	1	1	1	0	0	0	1	1	1	1	1	2	2	6	2
404	1	1	1	2	1	3	0	1	0	2	2	1	6	2	0	1	0	0	0	0	0	1	0	1	1	2	1	5	2
405	2	1	2	3	2	2	0	1	1	0	1	1	4	1	1	0	1	0	0	1	1	1	0	1	1	1	2	5	2
406	4	2	1	3	2	4	0	0	0	1	1	0	2	1	0	0	1	0	0	0	0	0	0	1	0	0	0	1	1
407	4	1	1	3	2	2	1	0	0	0	0	0	0	1	0	0	0	0	0	0	0	0	1	1	1	2	2	6	2
408	1	1	1	3	1	1	0	1	1	0	0	1	3	1	1	1	1	0	1	1	0	1	0	0	0	0	1	1	1
409	1	1	2	3	1	1	0	1	2	2	2	0	7	2	0	1	0	0	0	0	0	0	0	0	0	2	2	4	2
410	2	2	1	3	2	2	0	1	2	0	0	1	4	1	1	1	0	0	0	0	0	0	0	0	0	2	2	4	2
411	3	2	1	3	2	2	0	1	1	1	1	1	5	2	1	0	0	0	1	0	0	0	0	1	1	1	1	4	2
412	4	2	1	3	2	4	0	1	1	0	1	0	3	1	1	0	0	0	0	0	0	0	0	1	0	1	1	3	2
413	1	2	1	3	2	3	0	1	0	1	1	0	3	1	1	1	0	0	0	0	1	1	0	1	0	1	1	3	2
414	1	1	1	3	2	1	1	1	0	0	2	0	3	1	1	1	0	0	1	1	1	1	1	1	0	1	1	3	2
415	1	1	1	3	1	1	0	1	0	2	2	0	5	2	1	1	0	0	1	0	0	0	0	1	0	1	0	2	1
416	2	2	2	3	2	3	1	1	0	0	1	0	2	1	1	1	1	0	0	0	0	0	1	1	1	1	2	5	2
417	4	2	1	2	2	4	0	1	0	1	1	2	5	2	1	0	0	0	0	0	0	0	0	1	0	1	1	3	2
418	1	1	1	4	1	2	0	0	1	2	2	0	5	2	1	1	1	0	1	0	1	1	0	1	1	0	1	3	2
419	4	2	3	3	2	4	0	0	0	0	0	0	0	1	1	1	0	1	1	0	0	1	0	0	0	0	1	1	1
420	3	2	1	4	2	3	1	2	0	0	2	0	4	1	1	1	0	0	1	0	0	0	0	0	0	1	0	1	1
421	2	2	1	3	2	2	0	0	1	0	0	0	1	1	1	1	0	1	1	0	0	0	0	1	0	0	0	1	1
422	1	2	2	3	1	3	1	2	1	1	1	2	7	2	0	0	0	0	0	1	0	0	0	0	1	1	1	3	2
423	2	1	2	2	2	2	0	2	1	2	1	0	6	2	0	1	0	0	0	0	0	0	0	1	0	2	2	5	2
424	1	2	2	3	1	1	1	0	1	0	0	0	1	1	0	0	1	0	0	1	0	1	1	1	1	1	1	4	2
425	1	1	3	3	1	2	0	0	0	1	1	1	3	1	0	0	1	0	0	0	0	0	0	0	0	0	0	0	1
426	1	1	2	3	1	2	1	0	2	0	2	0	4	1	1	1	1	1	1	1	1	1	1	1	1	2	2	6	2
427	2	1	2	3	2	2	0	2	2	0	1	0	5	2	0	0	0	1	1	0	0	0	0	1	1	2	1	5	2
428	2	2	1	3	1	2	1	0	1	1	0	0	2	1	1	1	1	0	0	0	0	0	1	1	1	2	1	5	2
429	3	1	2	3	2	2	0	2	2	0	0	0	4	1	1	1	1	1	1	0	0	0	0	1	0	0	2	3	2
430	1	2	2	3	1	2	1	2	2	0	0	0	4	1	1	1	1	0	1	1	1	1	1	1	0	0	1	2	1
431	1	1	1	3	1	1	1	0	0	1	2	0	3	1	1	1	0	0	1	0	0	1	1	1	1	2	2	6	2
432	1	2	1	2	1	1	1	0	0	2	2	1	5	2	1	0	0	0	1	1	0	0	0	1	0	2	2	5	2
433	1	2	2	3	1	2	0	1	1	0	1	0	3	1	1	0	0	0	0	0	0	0	0	0	1	2	2	5	2
434	1	2	3	3	2	3	1	1	0	1	1	0	3	1	1	1	0	1	1	1	0	1	0	1	1	0	0	2	1
435	3	1	3	3	2	2	0	1	1	0	0	1	3	1	0	1	0	0	0	0	0	0	1	0	0	0	1	1	1
436	3	1	1	2	2	2	0	1	1	2	1	0	5	2	1	0	0	0	0	0	0	0	0	1	0	1	1	3	2
437	2	2	1	3	1	2	0	1	1	1	1	0	4	1	1	1	0	0	0	1	0	0	0	1	1	2	1	5	2
438	4	1	3	2	2	4	0	0	2	0	0	0	2	1	0	0	0	0	0	1	0	0	0	1	0	0	0	1	1
439	3	1	3	3	2	2	0	1	0	0	1	0	2	1	0	1	0	1	0	1	0	0	1	1	0	0	0	1	1
440	4	2	1	2	2	4	0	0	1	2	0	0	3	1	0	1	0	0	0	0	0	0	0	1	0	1	0	2	1
441	4	1	3	3	2	4	0	0	0	1	0	0	1	1	0	0	0	0	0	1	0	0	0	0	0	1	1	2	1
442	4	1	1	2	2	4	0	0	1	1	1	2	5	2	1	1	0	1	0	1	1	1	0	0	0	1	1	2	1
443	1	1	1	2	1	1	1	1	1	0	1	1	4	1	1	0	1	0	0	1	0	1	0	0	0	2	1	3	2
444	4	2	1	3	2	4	0	1	0	0	0	0	1	1	0	1	1	0	0	0	0	0	0	0	1	0	0	1	1
445	2	1	2	2	2	2	0	1	2	0	0	0	3	1	0	0	1	0	0	0	0	0	0	0	1	2	2	5	2
446	3	1	3	3	2	2	0	1	0	1	1	0	3	1	1	1	0	0	0	0	0	0	0	1	0	0	1	2	1
447	1	2	3	2	2	2	0	1	1	0	0	2	4	1	1	1	0	1	0	1	0	0	0	1	0	1	2	4	2
448	1	1	3	3	1	2	0	1	0	0	2	0	3	1	1	0	1	0	0	1	0	1	0	0	0	0	0	0	1
449	1	1	1	3	1	1	0	1	1	0	2	0	4	1	0	1	0	0	1	0	0	1	0	1	0	2	1	4	2
450	2	1	2	3	2	2	0	1	1	1	2	1	6	2	1	1	0	0	1	1	1	0	1	1	0	1	2	4	2
451	4	1	3	2	4	2	0	2	1	0	2	0	5	2	0	0	0	1	0	0	0	0	0	0	0	0	2	2	1
452	3	1	3	2	2	2	0	0	0	0	0	1	1	1	1	0	0	0	0	0	0	0	0	1	0	0	0	1	1
453	2	2	1	3	1	1	0	0	0	0	0	0	0	1	1	0	1	0	0	1	0	1	1	1	0	1	1	3	2
454	2	2	3	3	2	3	1	0	1	0	0	1	2	1	1	0	0	1	1	1	0	1	0	0	0	0	0	0	1
455	3	2	1	3	2	2	0	1	0	0	1	0	2	1	1	1	1	1	1	0	0	0	0	1	0	1	1	3	2
456	2	1	3	3	2	2	1	1	0	0	1	0	2	1	0	0	0	1	0	0	0	0	0	0	0	0	0	0	1
457	3	2	3	3	2	3	1	2	0	1	2	1	6	2	1	0	0	1	0	0	0	0	1	1	0	1	1	3	2
458	1	1	2	3	1	1	0	1	1	0	0	0	2	1	0	0	0	0	0	0	0	1	0	1	1	2	2	6	2
459	5	1	3	2	2	4	1	1	0	0	2	0	3	1	1	0	1	0	0	1	0	0	0	0	0	2	2	4	2
460	4	2	3	3	2	4	0	1	1	2	1	0	5	2	1	1	0	1	1	0	0	0	0	1	0	1	1	3	2
461	3	1	3	3	2	2	1	1	0	0	1	0	2	1	0	0	0	0	1	1	0	0	0	1	1	1	1	4	2
462	1	1	3	3	1	1	0	1	0	2	2	0	5	2	1	1	0	1	1	0	0	1	0	0	0	0	1	1	1
463	3	1	3	3	2	2	1	0	0	1	0	0	1	1	1	1	0	1	1	1	1	1	1	0	0	0	0	0	1
464	3	1	3	2	2	2	0	0	2	2	1	0	5	2	0	1	0	0	0	0	0	1	0	0	0	1	1	2	1
465	4	1	3	2	2	4	0	1	0	1	1	0	3	1	1	1	1	0	1	0	1	0	0	1	0	1	1	3	2
466	3	1	3	3	2	2	0	1	1	1	0	1	4	1	1	0	0	0	0	0	0	0	0	0	0	0	0	0	1
467	2	2	2	3	2	2	0	1	1	0	0	0	2	1	1	1	0	0	1	0	0	1	1	1	0	1	0	2	1
468	4	1	3	3	2	4	1	1	0	0	1	0	2	1	0	0	1	0	0	0	0	0	0	1	0	1	0	2	1
469	2	2	1	3	1	2	0	1	0	0	1	0	2	1	0	1	0	1	1	0	0	1	0	1	0	1	2	4	2
470	5	1	1	2	2	4	0	1	1	1	0	0	3	1	0	0	0	0	0	1	0	0	0	0	0	1	0	1	1
471	5	1	1	2	2	4	0	1	1	1	0	0	3	1	0	0	0	0	0	1	0	0	0	0	0	1	0	1	1
472	5	1	1	2	2	4	0	1	1	1	0	0	3	1	0	0	0	0	0	1	0	0	0	0	0	1	0	1	1
473	2	2	2	3	2	3	0	0	1	0	0	0	1	1	0	0	0	1	1	0	1	0	1	1	1	1	1	4	2
474	4	1	3	2	2	4	0	1	2	2	0	0	5	2	1	0	1	0	1	1	1	0	0	0	0	0	1	1	1
475	4	1	1	2	2	4	1	0	0	0	1	0	1	1	1	1	1	1	1	1	1	1	1	0	0	2	1	3	2
476	3	2	1	3	4	2	1	1	1	0	1	0	3	1	0	0	0	0	0	1	1	1	1	1	0	1	1	3	2
477	1	2	1	4	1	2	1	0	2	0	1	0	3	1	1	1	0	0	1	1	1	0	0	1	0	0	1	2	1
478	1	1	1	3	1	1	1	0	0	1	1	1	3	1	1	1	0	0	0	0	0	1	0	1	0	0	2	3	2
479	5	1	1	2	2	4	0	1	1	1	0	1	4	1	1	0	1	0	0	0	0	0	0	0	0	1	1	2	1
480	2	1	1	4	2	2	0	2	0	0	0	0	2	1	1	0	0	0	1	0	0	1	0	1	0	2	2	5	2
481	2	1	1	3	2	2	0	2	1	2	2	0	7	2	1	1	0	0	0	1	1	1	0	1	0	2	1	4	2
482	3	1	2	2	2	4	0	1	2	0	1	0	4	1	0	1	0	0	0	0	0	0	0	0	1	1	1	3	2
483	3	1	3	3	2	2	0	1	1	1	1	0	4	1	0	0	0	0	0	1	0	0	0	1	0	0	1	2	1
484	4	1	2	2	2	4	0	1	0	0	0	0	1	1	0	1	1	0	0	0	0	1	0	1	0	1	1	3	2
485	3	1	1	3	2	4	0	1	1	0	1	1	4	1	0	0	1	0	0	0	0	0	0	1	0	0	1	2	1
486	4	2	3	3	2	3	0	0	2	1	0	0	3	1	1	0	0	0	0	0	0	0	0	0	0	0	0	0	1
487	4	2	3	3	3	4	0	0	0	0	0	0	0	1	0	0	1	0	0	1	0	0	0	0	0	0	1	1	1
488	4	1	1	2	2	4	1	0	0	0	0	0	0	1	0	0	0	0	1	1	1	0	0	0	0	0	0	0	1
489	3	1	3	3	2	2	0	0	1	2	1	2	6	2	1	0	0	0	0	1	1	0	1	1	0	1	1	3	2
490	2	2	1	3	1	2	0	0	1	1	1	1	4	1	0	0	0	0	1	0	0	0	0	1	1	1	1	4	2
491	4	1	1	3	2	4	0	0	0	1	0	0	1	1	1	1	1	1	1	0	0	0	0	0	0	0	0	0	1
492	4	1	3	2	2	4	1	2	1	0	2	0	5	2	0	0	1	0	0	0	0	0	0	1	0	2	2	5	2
493	4	1	2	2	2	4	0	1	2	1	0	0	4	1	0	0	0	0	0	1	1	0	0	1	0	2	2	5	2
494	1	1	1	3	1	1	0	0	1	1	1	1	4	1	1	0	0	0	1	0	0	0	0	0	0	1	1	2	1
495	5	2	1	2	2	4	0	2	1	0	0	0	3	1	1	0	0	0	0	0	0	0	0	1	0	1	1	3	2
496	4	1	1	3	2	4	0	1	2	1	0	0	4	1	0	0	1	0	0	0	0	0	0	0	0	1	0	1	1
497	1	2	3	3	1	1	0	1	1	0	2	0	4	1	0	0	1	0	1	1	0	1	1	1	0	0	0	1	1
498	2	2	2	3	3	3	0	1	0	0	1	0	2	1	0	0	0	0	0	1	0	0	0	1	0	0	0	1	1
499	1	2	1	3	2	3	0	0	1	1	1	0	3	1	0	1	1	1	0	1	0	0	0	1	0	1	1	3	2
500	5	1	1	2	2	4	0	0	1	1	0	2	4	1	1	0	0	0	0	0	0	0	0	1	0	0	0	1	1
501	2	2	2	3	3	2	1	1	1	0	0	0	2	1	1	1	0	0	1	1	1	1	1	0	0	1	2	3	2
502	1	1	1	3	1	1	0	0	0	0	1	1	2	1	1	1	0	0	0	0	0	0	0	0	0	1	1	2	1
503	3	1	3	3	2	4	0	0	0	2	1	1	4	1	0	1	1	0	0	1	1	0	0	0	0	0	1	1	1
504	3	2	3	3	2	3	1	2	0	0	2	0	4	1	0	1	0	0	1	0	1	0	1	1	0	0	2	3	2
505	4	1	2	2	2	4	1	1	1	1	0	0	3	1	1	0	1	0	0	1	1	0	0	1	0	2	2	5	2
506	5	1	2	1	2	4	0	0	1	0	0	1	2	1	0	1	0	0	0	0	0	0	0	0	0	1	1	2	1
507	1	1	1	3	2	2	1	2	1	0	1	0	4	1	1	1	1	1	1	1	0	1	1	1	1	1	1	4	2
508	4	2	1	3	2	4	1	1	2	0	1	0	4	1	0	1	1	0	1	1	0	0	0	0	0	1	1	2	1
509	4	2	1	3	2	4	0	1	2	0	0	0	3	1	1	0	0	0	0	0	0	0	0	1	1	0	1	3	2
510	4	1	2	2	2	4	1	1	1	0	1	1	4	1	1	1	1	0	0	1	1	1	0	0	0	1	2	3	2
511	4	2	1	3	2	4	0	1	1	0	0	0	2	1	1	0	0	0	0	0	1	0	0	0	0	1	1	2	1
512	4	1	3	3	2	4	0	0	2	0	1	0	3	1	0	0	1	0	0	1	0	0	0	1	0	1	1	3	2
513	2	2	2	3	2	3	0	1	1	1	0	0	3	1	1	1	0	0	1	1	0	1	0	0	0	1	1	2	1
514	1	1	1	3	1	1	0	1	0	0	2	0	3	1	1	1	0	1	1	0	0	1	0	1	0	2	2	5	2
515	3	2	1	3	2	2	0	1	1	0	0	0	2	1	0	0	1	0	0	1	1	0	1	1	1	1	2	5	2
516	2	2	2	4	1	2	1	0	0	0	2	0	2	1	0	0	1	0	0	1	0	0	0	1	1	2	0	4	2
517	1	2	1	3	2	1	0	0	1	0	1	0	2	1	1	1	1	0	0	0	0	1	0	0	0	1	1	2	1
518	4	2	1	3	2	3	0	1	0	0	0	0	1	1	1	1	1	1	1	1	1	1	1	0	0	0	0	0	1
519	4	1	1	2	2	4	1	1	1	1	2	1	6	2	1	1	0	0	0	1	1	1	0	1	0	1	2	4	2
520	2	2	1	3	2	3	1	2	0	0	1	0	3	1	1	0	1	0	0	0	0	0	0	1	1	2	1	5	2
521	4	2	1	3	2	4	0	1	1	0	1	0	3	1	1	1	1	0	1	1	0	0	0	1	0	2	2	5	2
522	1	1	2	3	1	1	0	1	1	0	1	0	3	1	0	0	1	0	0	0	0	1	1	1	1	2	0	4	2
523	4	2	1	3	2	4	1	0	1	0	0	0	1	1	1	1	1	1	1	1	1	1	1	1	0	1	2	4	2
524	4	2	1	2	2	4	0	0	1	0	0	0	1	1	0	0	0	0	0	0	1	1	0	1	0	0	1	2	1
525	1	2	3	4	2	2	1	0	0	0	2	0	2	1	1	1	0	0	1	0	0	1	0	1	0	0	1	2	1
526	4	2	1	2	2	4	1	2	0	0	0	1	3	1	1	0	0	0	0	0	0	0	0	1	1	1	2	5	2
527	1	2	1	3	1	1	0	0	0	1	0	0	1	1	1	0	0	1	1	0	0	1	0	1	0	1	2	4	2
528	3	1	3	3	2	4	0	1	1	0	0	0	2	1	0	1	0	0	0	0	0	1	0	1	0	2	2	5	2
529	4	2	1	3	4	4	0	0	1	1	1	0	3	1	0	0	0	0	1	0	1	1	0	1	0	1	1	3	2
530	4	1	1	2	2	4	1	1	0	0	0	0	1	1	1	0	0	0	0	0	0	0	0	1	0	2	2	5	2
531	4	2	1	2	2	4	0	2	2	1	0	0	5	2	1	0	1	0	0	0	1	0	0	1	1	1	2	5	2
532	1	1	1	3	1	1	1	1	1	0	0	0	2	1	1	1	1	0	1	0	0	0	0	1	1	1	2	5	2
533	4	1	1	3	2	4	1	2	1	0	0	0	3	1	0	0	0	0	0	0	1	0	0	1	1	0	1	3	2
534	1	1	2	3	1	1	1	2	0	0	2	0	4	1	0	1	0	0	0	0	0	0	0	1	1	1	2	5	2
535	5	2	1	3	2	4	0	0	1	0	0	1	2	1	0	0	1	0	0	0	0	0	0	0	0	1	2	3	2
536	4	2	1	2	4	4	0	1	2	0	1	2	6	2	1	0	0	0	0	0	0	0	0	1	1	1	1	4	2
537	2	2	1	3	2	2	0	1	1	1	0	0	3	1	1	0	0	0	1	0	0	1	0	1	0	0	1	2	1
538	4	1	2	3	2	4	1	2	0	0	2	0	4	1	0	0	0	0	0	0	0	0	1	1	0	1	1	3	2
539	1	1	1	3	1	3	1	1	0	1	0	2	4	1	1	0	0	0	0	0	0	0	0	1	0	0	2	3	2
540	2	2	3	4	1	2	0	2	1	2	1	0	6	2	1	1	1	1	1	1	1	1	1	1	0	2	2	5	2
541	4	2	1	2	2	4	1	1	1	0	1	0	3	1	1	0	0	0	0	0	0	0	0	0	0	2	1	3	2
542	3	2	1	3	2	4	0	1	2	0	0	1	4	1	1	0	0	0	0	0	0	0	0	1	1	2	2	6	2
543	3	2	1	2	2	3	0	0	1	1	0	0	2	1	1	0	0	0	0	0	0	0	0	1	0	0	1	2	1
544	3	2	1	3	2	3	0	1	0	0	0	0	1	1	1	0	0	0	0	1	0	0	0	1	1	2	1	5	2
545	4	2	1	2	2	4	0	1	2	0	1	0	4	1	1	1	0	0	0	0	1	0	0	1	0	0	0	1	1
546	4	2	3	3	1	4	0	1	0	0	0	0	1	1	0	0	0	0	0	1	0	0	0	1	0	2	0	3	2
547	2	1	1	3	2	2	1	1	1	0	2	0	4	1	1	1	1	0	1	1	1	1	1	1	0	1	2	4	2
548	1	1	2	3	1	3	0	0	2	2	0	1	5	2	1	0	0	0	0	0	0	0	0	0	0	1	0	1	1
549	3	2	3	3	2	2	1	1	1	0	2	0	4	1	1	1	0	0	1	0	0	0	0	1	0	2	1	4	2
550	2	2	1	4	2	2	1	1	0	2	0	0	3	1	1	0	0	0	0	0	1	1	0	1	0	1	1	3	2
551	4	2	1	3	3	4	0	1	1	1	2	0	5	2	0	0	0	0	0	0	1	0	0	0	0	1	2	3	2
552	1	1	1	2	1	1	0	1	1	0	1	1	4	1	0	1	0	0	0	0	0	1	0	1	1	1	1	4	2
553	5	1	1	2	2	4	1	1	1	1	1	0	4	1	0	1	1	0	1	0	0	0	0	1	0	1	1	3	2
554	4	2	1	2	2	4	0	0	2	0	1	0	3	1	1	0	0	0	1	1	0	1	0	1	0	1	1	3	2
555	3	1	2	2	1	2	0	0	0	0	1	0	1	1	0	1	1	0	0	0	0	1	0	1	1	2	2	6	2
556	1	1	1	2	1	1	0	0	0	0	1	0	1	1	1	1	0	0	1	0	0	1	0	1	1	2	2	6	2
557	3	1	1	3	2	2	0	1	1	1	1	0	4	1	1	0	1	1	1	1	0	0	1	0	0	1	1	2	1
558	4	1	1	2	2	4	1	2	1	2	1	0	6	2	0	0	0	0	0	1	1	1	1	0	1	2	2	5	2
559	1	2	1	3	2	2	0	2	1	1	0	0	4	1	1	1	0	0	0	0	0	1	0	0	0	0	2	2	1
560	5	1	3	3	2	4	0	1	0	0	0	0	1	1	1	0	1	0	0	0	0	1	0	1	0	1	1	3	2
561	1	1	1	3	1	2	0	1	0	0	0	0	1	1	1	0	1	0	0	0	0	1	0	1	0	1	2	4	2
562	1	2	3	2	1	1	0	1	1	2	2	0	6	2	1	0	0	0	0	1	0	0	0	1	1	1	1	4	2
563	1	2	1	3	1	1	1	0	1	0	0	0	1	1	0	0	0	0	1	1	1	0	0	0	0	1	2	3	2
564	1	2	3	2	1	1	1	1	1	0	2	0	4	1	0	0	0	1	0	1	1	1	1	1	1	1	0	3	2
565	1	1	3	3	1	1	1	0	0	1	1	0	2	1	1	1	1	0	1	1	1	1	1	0	0	0	0	0	1
566	1	2	3	3	1	1	0	1	1	0	1	0	3	1	0	0	0	0	0	1	1	1	1	1	0	1	1	3	2
567	1	2	1	3	1	1	0	2	2	0	0	1	5	2	1	0	0	1	0	1	1	1	0	0	0	1	1	2	1
568	1	2	2	3	1	1	0	1	2	1	1	0	5	2	1	0	0	0	1	0	0	1	0	1	0	1	1	3	2
569	1	2	1	3	1	1	0	1	1	1	1	1	5	2	1	0	0	1	0	1	0	1	0	1	1	1	1	4	2
570	1	1	1	3	1	1	1	1	0	0	0	0	1	1	1	1	0	1	0	0	0	0	0	1	0	2	2	5	2
571	1	1	1	3	1	1	0	1	0	2	2	0	5	2	1	1	1	0	1	0	0	1	0	0	0	2	1	3	2
572	3	2	2	4	1	2	0	1	1	0	1	0	3	1	1	1	0	0	1	0	0	0	1	1	0	0	1	2	1
573	1	2	2	3	2	1	0	1	1	0	0	0	2	1	1	1	1	0	1	0	0	0	0	1	0	0	0	1	1
574	1	2	2	3	2	1	0	0	1	1	0	1	3	1	1	1	0	0	1	0	0	1	0	0	0	1	1	2	1
575	1	1	2	3	1	2	0	1	2	0	1	1	5	2	1	0	0	0	1	0	0	1	0	1	0	1	1	3	2
576	3	2	1	3	2	3	0	0	0	0	2	0	2	1	1	1	0	1	0	1	1	1	0	1	1	1	1	4	2
577	3	2	1	3	2	3	0	0	0	0	2	1	3	1	0	0	0	0	0	0	1	0	0	1	1	2	2	6	2
578	2	2	1	3	3	2	1	1	0	0	2	0	3	1	1	1	0	1	1	0	0	1	0	1	1	2	1	5	2
579	1	2	1	4	1	2	1	0	0	0	1	0	1	1	0	0	1	0	0	0	1	1	1	1	0	0	1	2	1
580	1	1	1	4	2	2	0	1	0	0	1	0	2	1	0	0	0	0	0	0	0	0	0	0	0	0	1	1	1
581	2	2	1	3	2	2	0	0	1	0	0	1	2	1	0	1	0	0	1	0	0	0	1	0	0	0	1	1	1
582	3	1	1	2	2	4	0	2	2	0	1	0	5	2	0	1	0	1	0	0	0	0	0	1	0	1	2	4	2
583	1	2	3	2	2	1	0	0	0	0	2	0	2	1	0	0	0	0	1	1	0	0	0	1	0	0	0	1	1
584	1	2	1	3	1	2	1	2	2	0	0	0	4	1	0	0	0	0	0	0	0	1	0	0	0	1	1	2	1
585	1	2	2	3	1	1	0	0	1	0	0	0	1	1	1	1	1	1	1	0	1	1	0	0	1	1	2	4	2
586	3	2	1	3	2	4	0	2	1	2	2	0	7	2	1	0	1	0	0	0	1	0	0	1	0	2	1	4	2
587	3	1	1	2	2	2	1	1	0	0	1	0	2	1	0	0	0	0	0	1	1	0	1	1	0	0	1	2	1
588	1	1	3	3	1	1	0	1	1	0	1	0	3	1	0	0	0	1	1	0	0	0	0	0	0	2	2	4	2
589	1	1	1	2	1	1	0	1	0	2	1	0	4	1	1	1	0	1	1	0	0	1	0	1	1	1	2	5	2
590	3	1	3	3	2	2	0	1	1	2	1	0	5	2	1	1	0	0	0	0	0	1	1	1	0	0	1	2	1
591	3	2	1	3	2	3	1	2	0	0	1	1	4	1	1	1	1	1	1	0	0	0	1	1	0	0	0	1	1
592	3	2	1	3	2	3	1	1	0	0	0	1	2	1	1	1	1	0	1	0	1	0	1	1	0	2	0	3	2
593	1	1	1	3	1	1	1	1	0	0	2	0	3	1	1	1	0	0	0	0	0	1	0	1	0	1	0	2	1
594	3	1	1	4	4	2	1	1	0	0	1	1	3	1	1	1	0	1	0	1	1	1	1	0	0	0	1	1	1
595	1	2	3	3	1	3	1	0	1	0	1	0	2	1	0	1	0	0	0	0	1	1	0	0	0	1	2	3	2
596	1	2	3	3	1	1	0	0	1	0	2	0	3	1	1	0	1	1	1	0	1	1	0	1	0	1	1	3	2
597	1	1	1	3	2	2	0	0	0	1	0	0	1	1	0	0	0	0	1	1	1	0	1	1	1	2	2	6	2
598	1	1	1	3	1	1	0	1	1	1	1	0	4	1	1	1	1	0	0	0	0	0	1	1	0	1	1	3	2
599	1	1	2	3	1	1	0	1	0	2	2	1	6	2	1	0	1	0	0	0	1	1	1	1	0	2	2	5	2
600	4	1	1	4	2	4	0	0	0	1	0	0	1	1	0	1	0	0	0	0	0	0	0	0	0	0	0	0	1
601	1	2	1	3	2	3	1	2	0	1	2	0	5	2	1	1	1	1	1	1	0	1	0	0	0	0	1	1	1
602	1	1	1	3	1	1	0	0	0	0	1	0	1	1	0	1	0	0	1	1	0	1	0	0	0	0	0	0	1
603	1	2	2	3	1	2	1	1	0	0	2	0	3	1	0	0	1	0	0	1	1	1	1	1	1	1	2	5	2
604	1	2	1	3	1	1	1	2	1	0	2	0	5	2	1	0	0	0	0	1	1	0	1	0	0	0	2	2	1
605	1	1	1	3	1	2	0	0	0	0	0	0	0	1	0	0	0	0	0	0	0	0	0	1	0	0	1	2	1
606	2	2	1	4	2	2	1	1	0	0	1	0	2	1	1	1	1	0	0	1	1	1	1	1	0	1	2	4	2
607	3	2	1	3	2	2	0	1	1	1	1	0	4	1	1	1	0	0	1	1	1	0	1	1	0	1	1	3	2
608	3	2	2	3	2	4	0	1	1	1	0	0	3	1	0	0	0	1	0	0	0	0	0	0	0	0	1	1	1
609	4	2	1	3	2	4	0	1	0	0	1	0	2	1	0	1	0	0	0	0	0	0	0	1	0	0	1	2	1
610	3	2	1	3	2	3	0	0	1	1	0	0	2	1	1	1	1	1	1	1	1	1	1	1	0	1	0	2	1
611	4	1	1	2	2	4	0	0	0	0	0	0	0	1	1	0	0	0	0	1	1	1	0	1	1	1	1	4	2
612	1	2	1	3	1	3	0	0	1	1	0	0	2	1	1	1	0	0	0	1	0	1	0	1	0	0	0	1	1
613	3	2	1	2	2	3	0	0	0	0	0	0	0	1	1	0	1	0	0	0	0	0	1	0	0	0	0	0	1
614	1	2	1	3	1	1	0	1	1	2	1	0	5	2	1	0	0	0	0	0	0	0	0	1	1	0	2	4	2
615	1	2	1	3	2	1	0	1	1	1	1	1	5	2	1	1	1	1	1	1	0	1	0	1	1	2	1	5	2
616	1	2	1	3	1	1	0	2	0	0	2	0	4	1	1	1	0	0	1	0	0	1	0	0	0	0	1	1	1
617	1	2	3	3	1	1	1	0	1	2	2	0	5	2	1	0	0	0	0	1	0	0	0	0	0	0	0	0	1
618	1	2	1	3	1	1	1	1	1	1	1	0	4	1	0	0	0	0	0	1	1	1	1	1	0	0	2	3	2
619	1	2	1	3	1	1	0	0	1	2	0	0	3	1	1	1	0	0	0	0	0	1	0	1	0	2	1	4	2
620	4	2	2	3	4	4	1	1	0	0	1	0	2	1	0	0	1	0	0	0	0	0	0	0	0	0	0	0	1
621	1	1	1	2	1	1	0	1	0	1	1	0	3	1	1	1	1	0	1	0	1	1	1	1	0	1	2	4	2
622	1	2	3	3	1	1	0	0	0	0	0	0	0	1	1	0	0	0	1	0	0	1	0	1	1	1	1	4	2
623	3	2	2	3	2	3	0	0	0	0	1	0	1	1	1	0	1	0	0	1	0	0	0	0	0	1	1	2	1
624	1	1	1	3	1	1	0	1	1	0	1	0	3	1	1	1	0	1	0	0	0	0	0	1	0	2	1	4	2
625	1	1	1	3	1	1	1	2	1	0	0	0	3	1	1	0	1	0	1	0	0	1	1	1	1	2	2	6	2
626	1	2	1	3	1	1	0	2	1	2	2	1	8	2	0	1	0	0	1	0	0	0	1	1	0	2	2	5	2
627	1	2	1	3	1	1	1	0	1	0	1	1	3	1	1	1	0	0	1	0	0	1	0	0	1	1	0	2	1
628	1	2	2	3	1	1	0	0	0	2	2	0	4	1	1	1	0	1	0	1	0	1	0	1	0	0	1	2	1
629	1	2	1	4	2	1	1	2	0	2	2	0	6	2	1	0	0	0	1	1	0	1	1	1	1	0	2	4	2
630	1	2	1	3	1	1	0	1	2	1	0	0	4	1	0	0	1	0	0	1	1	1	0	1	1	1	1	4	2
631	1	2	1	3	1	1	0	1	1	1	2	0	5	2	1	1	0	0	1	1	0	0	0	1	1	1	1	4	2
632	1	2	1	3	1	1	0	1	1	0	0	0	2	1	1	1	0	1	1	0	0	1	0	1	0	0	1	2	1
633	1	2	1	3	1	1	0	0	2	1	0	2	5	2	1	1	0	0	0	1	0	1	0	1	1	0	0	2	1
634	1	2	1	3	1	1	1	2	2	0	0	1	5	2	1	1	0	0	0	1	0	1	0	1	0	0	2	3	2
635	3	2	1	3	2	2	0	1	1	2	0	0	4	1	0	0	0	0	0	0	0	1	0	1	0	0	1	2	1
636	1	2	1	3	1	1	1	0	0	0	1	0	1	1	1	1	0	0	1	0	0	0	1	1	1	2	2	6	2
637	1	2	1	3	1	1	0	1	2	2	2	0	7	2	1	0	1	0	0	0	0	0	0	0	0	1	0	1	1
638	4	1	1	3	2	2	1	2	1	0	0	0	3	1	1	1	0	1	0	0	0	1	0	1	0	1	1	3	2
639	1	2	2	3	1	1	0	0	0	0	1	0	1	1	0	0	1	0	0	1	1	0	0	0	0	0	1	1	1
640	3	2	2	3	2	2	0	1	1	1	1	0	4	1	0	0	1	0	0	0	0	0	0	1	0	2	1	4	2
641	1	2	1	3	1	2	0	1	2	0	2	0	5	2	1	1	0	0	0	0	0	0	1	1	1	1	2	5	2
642	1	2	1	3	1	1	0	1	2	0	0	0	3	1	0	0	1	0	1	1	0	0	0	0	0	0	0	0	1
643	4	2	1	3	2	4	0	0	1	0	0	2	3	1	1	0	1	0	1	1	0	0	0	1	0	0	0	1	1
644	1	2	3	3	1	1	0	1	2	2	2	1	8	2	1	1	0	0	1	0	0	0	0	0	0	0	1	1	1
645	3	1	3	3	2	2	0	1	1	2	1	0	5	2	1	0	0	0	0	0	0	0	0	1	0	2	1	4	2
646	1	1	1	2	1	2	0	0	2	0	2	1	5	2	1	1	0	1	1	0	0	1	0	1	0	1	2	4	2
647	4	1	3	3	2	4	1	1	1	0	0	0	2	1	1	0	0	1	1	0	0	1	0	0	0	0	0	0	1
648	2	2	1	3	2	3	0	1	0	2	2	0	5	2	1	0	0	1	0	1	1	0	0	0	0	1	2	3	2
649	1	1	1	3	1	1	1	1	1	2	2	2	8	2	0	1	0	0	0	0	0	0	0	1	1	2	2	6	2
650	1	1	1	2	1	1	0	0	2	0	1	1	4	1	1	0	0	0	0	0	0	0	0	1	0	0	2	3	2
651	4	1	2	3	2	2	1	1	1	0	1	0	3	1	1	0	0	1	0	0	0	0	1	1	0	2	2	5	2
652	4	1	2	4	2	4	1	1	0	1	1	0	3	1	1	1	1	1	1	1	1	1	1	1	0	2	1	4	2
653	3	1	2	4	2	2	0	2	0	0	1	0	3	1	1	0	0	0	1	1	0	0	0	1	0	1	2	4	2
654	3	1	2	3	2	2	1	2	0	0	0	0	2	1	1	0	0	0	0	0	0	0	0	0	0	0	1	1	1
655	4	1	2	3	2	4	1	1	1	2	1	1	6	2	1	1	1	1	0	0	1	1	1	0	0	1	1	2	1
656	2	1	2	3	2	2	1	1	0	2	1	0	4	1	1	1	1	1	1	1	1	1	1	0	0	1	1	2	1
657	2	2	1	4	2	2	0	2	1	1	2	1	7	2	1	1	0	0	1	0	0	0	0	1	0	1	2	4	2
658	3	1	2	3	2	2	0	1	0	2	0	0	3	1	1	0	0	0	0	0	0	0	0	1	0	1	1	3	2
659	4	1	1	2	2	2	0	0	1	1	0	0	2	1	1	1	0	1	0	0	0	0	0	0	0	0	1	1	1
660	4	2	2	3	2	4	0	0	0	0	0	0	0	1	1	1	1	0	0	1	1	1	0	1	0	1	1	3	2
661	3	1	3	2	2	2	0	1	1	0	0	0	2	1	0	0	1	0	0	1	1	0	0	0	0	0	1	1	1
662	2	2	2	2	2	3	1	2	0	0	1	0	3	1	0	0	0	0	0	0	1	1	0	0	0	1	1	2	1
663	3	2	2	3	2	2	0	2	1	0	2	0	5	2	1	1	1	1	1	1	1	1	0	1	0	1	1	3	2
664	3	1	1	2	2	2	1	1	0	2	1	0	4	1	0	1	0	0	0	0	0	0	0	1	0	0	0	1	1
665	4	2	2	3	2	3	1	0	0	2	2	0	4	1	1	0	0	0	0	0	0	0	0	1	1	2	2	6	2
666	2	2	1	3	2	2	0	0	2	0	0	1	3	1	1	1	0	0	0	0	0	1	0	0	0	1	1	2	1
667	1	1	2	3	1	1	0	1	0	0	0	0	1	1	1	1	1	0	0	0	1	1	0	1	0	1	0	2	1
668	1	2	1	3	2	3	0	0	1	0	0	0	1	1	1	0	0	0	0	0	1	1	0	1	0	0	2	3	2
669	3	1	3	2	2	2	0	2	1	0	0	1	4	1	0	0	0	0	0	0	1	0	0	0	0	1	1	2	1
670	3	1	2	2	2	3	0	0	2	2	1	0	5	2	1	1	0	1	1	1	1	1	0	0	0	1	1	2	1
671	3	1	3	3	2	2	0	2	0	0	2	0	4	1	1	1	1	1	1	1	1	1	1	1	1	2	1	5	2
672	5	1	3	2	2	4	1	0	0	0	1	1	2	1	0	0	0	0	0	1	0	0	0	1	0	0	0	1	1
673	1	1	3	3	1	1	0	2	0	1	1	0	4	1	0	1	1	0	1	0	0	1	0	0	0	0	2	2	1
674	1	2	1	3	1	2	1	0	0	0	0	0	0	1	0	0	0	0	0	0	0	1	1	1	0	0	1	2	1
675	1	1	3	3	1	1	0	0	1	2	2	0	5	2	1	0	1	0	0	0	0	0	1	1	1	2	2	6	2
676	3	2	3	3	2	2	0	2	1	0	0	0	3	1	1	1	0	1	1	0	0	0	0	0	1	2	2	5	2
677	2	1	3	3	2	2	0	0	0	1	2	0	3	1	1	1	1	1	1	0	1	0	0	1	0	2	2	5	2
678	1	1	2	3	1	1	1	2	1	0	0	0	3	1	0	0	1	0	0	0	0	0	1	1	1	2	2	6	2
679	2	2	1	3	2	2	0	2	2	2	1	0	7	2	1	1	0	1	0	1	1	1	1	1	1	2	2	6	2
680	1	1	1	3	1	1	0	1	1	1	1	0	4	1	0	0	1	0	1	1	1	1	0	0	0	1	0	1	1
681	3	2	3	3	2	2	1	1	1	2	1	0	5	2	1	1	0	0	1	0	0	1	0	1	0	1	2	4	2
682	1	1	3	3	1	1	0	1	0	0	2	0	3	1	0	1	1	0	0	1	1	1	1	1	1	1	2	5	2
683	1	1	3	3	1	1	0	1	1	1	1	2	6	2	0	1	0	0	0	0	0	0	0	1	0	1	0	2	1
684	2	1	3	2	2	2	0	1	0	0	0	1	2	1	1	1	0	1	0	0	0	1	0	1	0	0	2	3	2
685	1	2	1	3	1	1	0	0	1	0	0	0	1	1	1	0	0	0	0	0	0	0	0	0	0	0	0	0	1
686	4	2	1	3	2	4	0	1	1	0	1	0	3	1	1	0	1	0	1	1	0	1	0	0	0	1	1	2	1
687	1	1	3	3	1	1	1	2	1	2	2	0	7	2	0	1	1	0	0	1	1	0	1	1	1	1	1	4	2
688	3	2	2	4	2	3	0	1	0	0	0	0	1	1	0	0	0	0	0	1	0	0	0	0	0	0	2	2	1
689	3	2	1	3	2	2	1	1	0	0	2	0	3	1	1	1	0	1	0	0	0	0	0	1	1	2	2	6	2
690	3	2	2	3	2	4	0	1	1	2	0	0	4	1	1	1	0	0	1	0	0	0	0	1	0	1	2	4	2
691	3	2	2	2	2	3	1	1	0	0	1	0	2	1	1	1	1	1	1	0	0	1	0	1	0	0	1	2	1
692	4	2	2	3	2	2	0	0	0	1	0	0	1	1	0	0	0	0	0	1	0	0	0	0	0	0	1	1	1
693	3	2	2	4	2	2	0	0	0	2	0	0	2	1	1	0	0	0	0	0	0	0	0	1	0	0	0	1	1
694	1	1	3	3	1	3	0	1	0	0	1	0	2	1	0	0	0	0	1	0	0	0	0	1	0	1	1	3	2
695	4	2	1	2	2	4	0	2	0	0	1	0	3	1	0	1	0	0	0	0	0	0	0	1	0	0	1	2	1
696	3	1	2	3	2	2	0	2	1	1	1	0	5	2	0	0	0	0	0	0	1	0	0	1	0	1	1	3	2
697	4	2	1	3	2	3	0	1	1	0	0	0	2	1	1	0	1	0	0	1	0	0	0	0	0	1	1	2	1
698	2	2	1	3	1	2	1	1	1	0	1	0	3	1	1	0	1	0	0	1	1	0	0	1	0	1	1	3	2
699	4	2	1	3	2	4	0	1	2	0	0	0	3	1	1	0	0	0	0	1	0	0	0	1	0	1	0	2	1
700	4	2	2	3	2	4	0	0	0	0	0	0	0	1	0	1	0	0	0	0	1	1	0	1	0	1	0	2	1
701	3	2	1	4	2	2	0	1	1	0	2	0	4	1	0	0	0	0	0	1	1	1	0	1	0	1	1	3	2
702	1	2	2	3	2	3	0	0	0	0	0	0	0	1	1	1	0	0	1	0	0	0	0	1	0	0	0	1	1
703	1	1	3	2	2	2	1	1	1	2	1	0	5	2	1	1	1	1	1	1	1	1	0	1	0	1	1	3	2
704	2	2	1	3	2	3	0	1	2	1	1	1	6	2	1	0	0	0	0	0	0	0	0	1	0	1	1	3	2
705	1	1	3	3	1	3	0	0	1	1	0	1	3	1	1	0	1	0	0	0	0	0	0	0	0	0	1	1	1
706	1	2	3	2	2	2	1	2	0	0	1	0	3	1	1	0	0	0	0	0	0	1	0	1	0	1	1	3	2
707	3	2	1	3	3	3	0	1	1	0	1	0	3	1	1	1	1	1	1	1	1	1	0	1	1	0	2	4	2
708	2	2	2	3	2	3	0	0	1	1	1	0	3	1	1	1	1	0	1	0	1	1	0	1	0	0	1	2	1
709	3	2	1	3	2	3	1	1	1	0	0	0	2	1	1	1	0	1	1	1	1	0	0	1	1	1	0	3	2
710	4	1	3	4	2	2	0	0	1	0	1	0	2	1	0	1	0	1	1	0	0	1	0	1	0	1	1	3	2
711	2	2	1	3	2	2	1	0	0	0	2	0	2	1	1	1	1	1	1	0	1	1	1	1	1	1	2	5	2
712	1	2	3	3	2	3	0	0	2	0	1	1	4	1	1	1	0	0	1	0	0	0	0	0	0	2	2	4	2
713	2	1	3	3	2	2	0	1	0	0	1	0	2	1	1	0	0	0	1	1	1	1	1	1	1	1	2	5	2
714	3	2	2	3	2	3	1	0	0	2	2	0	4	1	1	0	1	0	0	1	0	1	1	1	0	1	2	4	2
715	1	1	1	3	1	1	1	1	0	0	0	0	1	1	0	1	1	0	1	0	0	0	0	1	1	2	2	6	2
716	3	2	3	3	2	2	0	1	1	0	0	1	3	1	0	0	1	0	0	0	0	0	0	1	1	1	1	4	2
717	2	1	1	3	2	2	0	1	0	2	0	0	3	1	1	1	0	1	1	0	1	1	0	1	1	2	2	6	2
718	1	1	1	3	2	2	0	2	1	0	2	0	5	2	1	1	1	1	1	1	1	1	1	1	0	2	2	5	2
719	1	1	1	3	1	3	0	0	1	2	2	0	5	2	0	1	0	0	0	1	1	0	0	0	1	2	2	5	2
720	3	2	1	2	2	4	1	0	1	1	0	0	2	1	1	1	0	1	1	0	0	1	0	1	0	1	1	3	2
721	1	1	3	3	1	1	1	1	0	1	1	0	3	1	0	0	1	0	0	1	1	1	0	1	0	1	1	3	2
722	1	1	3	3	1	1	1	1	0	2	1	2	6	2	0	0	1	0	0	1	1	0	1	1	1	1	2	5	2
723	3	1	2	3	2	2	1	1	0	0	1	0	2	1	1	1	1	0	1	1	0	0	0	1	0	0	1	2	1
724	3	1	1	3	3	2	0	1	0	2	1	0	4	1	0	0	1	0	1	1	0	0	0	0	0	1	1	2	1
725	1	1	3	3	1	1	0	0	1	1	2	0	4	1	1	0	0	0	0	0	0	0	0	1	0	1	1	3	2
726	1	1	1	3	1	1	1	0	1	0	0	0	1	1	1	0	1	0	0	0	0	1	0	0	0	1	1	2	1
727	3	1	3	4	2	2	1	0	0	2	1	0	3	1	1	1	0	0	0	1	0	0	1	0	0	1	1	2	1
728	1	1	1	3	1	2	1	1	2	0	1	0	4	1	0	1	0	0	0	0	0	0	0	1	1	1	2	5	2
729	4	2	1	4	2	4	0	0	0	0	1	0	1	1	0	0	1	0	0	0	0	1	0	1	0	1	1	3	2
730	1	1	1	2	1	1	0	0	1	0	1	0	2	1	1	0	0	0	0	1	1	0	0	1	0	0	2	3	2
731	1	1	2	3	1	2	1	1	0	1	1	1	4	1	1	0	0	1	0	0	0	1	1	1	1	2	2	6	2
732	1	2	3	3	1	1	0	1	1	1	1	0	4	1	1	1	1	0	0	0	0	1	0	1	0	1	2	4	2
733	1	2	2	3	1	1	0	0	0	1	0	0	1	1	1	1	0	0	1	0	1	1	0	0	0	0	0	0	1
734	1	2	2	3	1	1	1	1	1	2	0	0	4	1	1	1	0	0	0	1	0	0	0	0	0	1	1	2	1
735	1	2	3	2	3	1	1	0	0	0	0	1	1	1	1	1	1	0	0	0	0	1	0	1	0	0	0	1	1
736	1	1	3	2	1	1	0	0	0	0	1	1	2	1	1	0	1	0	0	0	0	0	1	1	0	1	0	2	1
737	1	1	2	3	1	1	1	2	1	0	1	0	4	1	0	0	1	0	0	0	0	1	1	0	1	1	1	3	2
738	1	1	2	3	1	1	1	1	1	0	2	1	5	2	0	1	1	1	1	1	1	0	1	1	1	2	2	6	2
739	1	1	2	2	1	1	0	2	2	0	1	0	5	2	0	1	1	0	1	1	1	0	0	1	1	2	2	6	2
740	1	2	3	3	1	1	0	0	0	0	0	0	0	1	0	0	1	0	0	0	0	0	1	1	0	1	2	4	2
741	1	1	2	3	1	1	0	0	1	1	2	0	4	1	0	0	1	0	0	1	1	0	0	1	0	2	2	5	2
742	1	1	2	3	1	1	0	2	1	0	0	0	3	1	1	1	1	0	0	1	1	1	1	1	0	0	2	3	2
743	1	1	3	3	1	1	1	2	2	1	2	0	7	2	0	1	0	1	1	0	0	0	0	1	1	2	2	6	2
744	1	1	2	2	1	2	1	1	1	2	0	0	4	1	1	1	0	0	0	1	1	1	0	1	0	1	2	4	2
745	1	1	1	3	1	1	0	2	2	0	2	1	7	2	1	1	0	0	1	1	0	0	1	0	0	2	2	4	2
746	1	2	2	3	2	3	0	0	1	1	1	0	3	1	1	0	0	0	1	1	0	1	1	0	0	1	1	2	1
747	1	2	3	3	1	1	1	0	1	0	2	1	4	1	1	0	0	0	0	1	1	1	1	1	0	0	0	1	1
748	1	2	2	3	2	1	0	1	0	0	2	0	3	1	1	0	1	0	1	1	1	0	1	1	1	2	0	4	2
749	3	2	1	2	2	2	0	1	0	0	0	0	1	1	0	0	0	0	0	1	1	0	1	0	0	1	2	3	2
750	1	1	1	2	1	1	0	1	1	0	2	0	4	1	1	1	1	1	1	1	1	1	1	1	1	2	2	6	2
751	3	2	1	3	2	2	1	1	1	1	1	0	4	1	0	1	1	0	0	0	1	1	1	1	0	1	1	3	2
752	1	2	3	3	1	1	1	0	0	0	2	0	2	1	0	0	0	0	0	1	1	1	0	1	0	0	1	2	1
753	1	2	2	3	1	2	0	2	1	1	1	0	5	2	0	1	1	0	0	0	1	1	1	1	1	2	2	6	2
754	1	2	3	3	2	3	0	1	2	2	2	0	7	2	1	1	0	1	1	1	0	1	0	1	1	1	2	5	2
755	1	2	2	3	2	2	1	2	2	1	2	2	9	2	0	0	0	0	0	0	0	1	1	1	0	1	0	2	1
756	3	1	3	2	2	2	0	1	1	1	1	1	5	2	0	1	0	0	0	1	1	1	1	0	0	1	1	2	1
757	3	1	3	3	2	2	1	1	0	1	1	0	3	1	1	1	0	0	1	1	0	1	0	1	0	0	1	2	1
758	3	1	2	4	2	2	0	1	2	0	0	0	3	1	0	0	0	0	0	1	1	1	1	1	0	1	2	4	2
759	3	1	1	3	2	2	1	1	0	0	0	0	1	1	0	0	0	0	1	0	1	0	0	1	0	1	2	4	2
760	3	1	2	3	1	2	1	0	0	1	2	0	3	1	1	1	0	1	0	0	0	1	0	1	1	2	1	5	2
761	1	1	1	3	1	1	0	0	0	0	0	0	0	1	1	1	1	0	0	1	1	1	0	1	0	1	2	4	2
762	2	1	2	3	1	2	0	0	1	0	2	0	3	1	0	0	0	0	1	1	0	1	0	1	1	1	1	4	2
763	3	1	2	3	2	2	1	1	1	0	1	1	4	1	0	0	1	0	0	0	0	0	0	1	0	0	0	1	1
764	1	1	3	3	1	1	1	1	1	1	2	0	5	2	1	1	1	1	1	1	1	1	1	1	0	1	1	3	2
765	4	2	1	3	2	4	0	1	1	1	0	0	3	1	1	1	0	0	1	1	0	1	0	1	0	0	1	2	1
766	1	1	2	2	2	1	0	0	0	0	1	0	1	1	0	1	0	0	0	0	0	0	0	0	0	1	2	3	2
767	1	2	3	3	1	3	0	1	1	2	1	0	5	2	0	0	1	0	1	0	1	0	0	1	0	0	2	3	2
768	1	2	3	3	1	1	1	1	0	1	1	0	3	1	0	0	0	0	0	0	0	1	1	1	1	0	1	3	2
769	2	2	3	4	2	2	1	1	0	0	0	0	1	1	1	1	1	0	0	0	1	1	1	0	0	1	1	2	1
770	1	1	3	2	1	1	1	2	0	2	2	0	6	2	1	1	1	1	1	1	1	1	1	1	0	0	0	1	1
771	1	1	1	2	1	1	0	0	0	0	0	0	0	1	1	1	0	0	0	1	0	1	0	0	1	0	0	1	1
772	1	1	3	2	1	2	1	0	1	2	1	0	4	1	0	1	0	0	0	0	0	0	0	1	1	1	2	5	2
773	1	1	2	3	1	1	0	1	0	1	1	0	3	1	0	1	1	0	1	0	0	1	0	1	0	0	0	1	1
774	1	1	2	2	1	1	0	1	1	2	2	0	6	2	0	1	0	0	0	0	0	1	0	1	0	0	0	1	1
775	1	1	2	2	1	2	0	1	0	1	2	0	4	1	1	1	0	0	1	0	0	1	0	1	0	0	1	2	1
776	1	1	1	2	1	1	1	1	1	0	2	0	4	1	0	1	0	0	0	1	0	1	0	0	1	1	0	2	1
777	1	2	1	3	1	1	0	0	1	0	0	0	1	1	1	0	0	0	1	1	1	1	0	0	0	2	1	3	2
778	1	1	3	3	1	1	0	1	2	2	2	1	8	2	1	1	1	0	1	0	0	1	0	1	1	2	2	6	2
779	1	1	3	3	1	1	0	0	0	0	2	0	2	1	0	1	0	0	1	1	0	0	0	0	1	2	1	4	2
780	1	1	2	2	1	1	0	0	0	0	0	1	1	1	0	1	1	0	0	0	0	1	0	1	0	1	0	2	1
781	2	1	2	3	2	2	0	1	0	0	1	1	3	1	0	1	0	0	0	1	1	1	0	1	1	1	1	4	2
782	3	1	2	3	2	2	1	2	1	0	2	0	5	2	0	1	1	0	0	1	0	0	0	1	0	0	0	1	1
783	3	1	1	3	2	2	1	1	0	2	1	1	5	2	1	1	1	0	0	0	0	0	0	0	1	1	1	3	2
784	3	1	3	2	2	2	0	1	1	2	0	0	4	1	0	1	0	0	0	0	0	0	0	0	0	0	1	1	1
785	4	1	3	3	2	4	0	2	1	0	0	2	5	2	1	1	1	0	1	0	0	0	0	1	1	1	2	5	2
786	2	1	3	3	2	2	0	1	1	0	1	0	3	1	0	0	0	0	0	0	0	1	0	1	0	1	2	4	2
787	3	1	1	3	2	2	0	1	0	1	0	0	2	1	0	0	1	0	0	0	1	1	0	1	0	2	2	5	2
788	2	1	3	3	2	2	0	1	1	2	0	1	5	2	0	0	1	0	0	1	1	1	0	1	0	1	2	4	2
789	3	1	3	3	2	2	0	1	1	2	1	0	5	2	1	1	1	1	1	1	1	0	0	1	0	1	1	3	2
790	1	1	3	3	1	1	0	1	1	1	1	1	5	2	0	0	0	0	1	0	0	0	0	1	1	2	1	5	2
791	2	1	1	3	2	2	0	1	0	0	2	0	3	1	1	1	0	0	0	1	0	0	0	1	1	1	2	5	2
792	1	1	1	3	1	1	0	1	1	2	2	0	6	2	1	0	0	0	1	1	1	1	0	1	1	1	0	3	2
793	4	1	1	2	2	2	0	0	1	1	0	0	2	1	1	1	0	0	0	0	0	0	0	1	0	0	2	3	2
794	1	2	1	3	2	3	0	2	2	1	2	1	8	2	0	0	1	0	0	0	0	0	0	0	0	1	0	1	1
795	4	1	3	2	2	4	0	2	1	2	0	1	6	2	1	1	1	0	0	0	0	1	0	1	0	2	1	4	2
796	2	2	1	3	2	3	0	2	2	1	1	0	6	2	0	1	0	0	1	1	0	0	0	1	0	1	1	3	2
797	3	1	3	3	2	2	0	1	1	2	1	0	5	2	1	1	0	0	0	1	1	1	0	1	0	1	1	3	2
798	3	1	3	3	2	2	0	2	1	0	2	0	5	2	1	0	0	0	0	0	0	0	0	1	0	1	1	3	2
799	3	1	3	3	2	2	0	0	1	0	0	0	1	1	0	0	0	0	0	0	0	1	0	1	0	1	1	3	2
800	3	1	3	3	2	2	0	0	0	1	0	0	1	1	1	0	0	0	0	0	0	0	0	1	0	1	1	3	2
801	3	2	1	3	2	2	1	1	1	1	0	0	3	1	0	0	0	0	0	0	1	0	0	1	0	0	2	3	2
802	4	2	2	3	2	4	1	0	1	0	2	0	3	1	1	1	1	0	0	1	1	1	1	1	0	1	1	3	2
803	5	1	1	2	2	4	0	1	1	0	0	0	2	1	1	0	0	0	0	0	0	0	0	1	0	1	1	3	2
804	4	2	1	3	2	4	0	1	0	0	0	1	2	1	0	0	0	0	0	1	0	0	0	0	0	2	2	4	2
805	4	2	1	3	2	4	1	1	0	0	0	0	1	1	1	1	0	1	1	0	1	1	0	1	1	2	2	6	2
806	2	1	1	3	2	2	1	2	0	1	2	0	5	2	0	0	1	0	0	0	0	0	0	1	0	1	1	3	2
807	3	2	1	3	2	4	0	1	1	0	1	1	4	1	1	0	0	0	0	0	0	0	0	1	0	2	2	5	2
808	3	2	1	3	2	2	1	0	0	0	1	0	1	1	0	0	1	0	0	1	1	0	1	1	0	1	1	3	2
809	3	2	3	3	2	2	1	2	0	2	0	0	4	1	0	1	0	0	0	1	0	0	0	1	0	0	1	2	1
810	2	2	2	3	2	3	0	0	1	1	0	0	2	1	1	1	0	0	0	1	0	1	0	1	0	0	2	3	2
811	2	2	2	4	2	2	0	2	1	0	2	0	5	2	1	1	0	0	0	0	0	1	1	1	0	1	1	3	2
812	4	2	3	3	2	4	1	1	1	0	1	2	5	2	1	0	0	0	0	0	0	0	0	1	0	1	0	2	1
813	3	2	2	3	3	2	1	0	1	1	2	0	4	1	0	1	0	0	0	0	0	0	0	1	0	1	1	3	2
814	4	2	3	3	2	4	0	0	0	1	0	1	2	1	0	0	0	0	0	1	1	1	0	0	0	0	2	2	1
815	2	2	1	4	2	2	0	2	0	0	0	0	2	1	1	1	0	1	0	1	0	0	1	1	1	2	0	4	2
816	4	2	2	3	4	4	1	1	1	0	0	0	2	1	0	1	0	0	0	1	1	0	0	1	0	1	1	3	2
817	3	2	3	2	2	3	1	0	2	0	1	0	3	1	0	1	0	1	1	1	1	1	0	0	0	0	1	1	1
818	3	2	3	3	2	4	0	1	1	1	1	0	4	1	0	0	0	0	0	1	0	0	0	1	0	1	1	3	2
819	3	2	1	2	2	3	1	1	2	0	1	1	5	2	1	0	0	0	0	0	0	0	0	1	0	1	2	4	2
820	3	2	1	3	2	4	0	0	2	2	0	0	4	1	1	0	0	0	1	0	1	0	0	0	0	0	0	0	1
821	4	2	2	3	2	4	0	0	1	0	0	0	1	1	1	0	0	0	0	0	0	0	0	1	0	2	2	5	2
822	3	2	2	3	2	3	1	1	0	1	1	0	3	1	1	1	1	1	1	1	1	1	1	1	0	1	1	3	2
823	4	2	2	3	2	2	1	1	1	2	1	0	5	2	1	1	1	1	1	1	1	1	1	1	0	1	1	3	2
824	4	2	3	3	2	3	0	0	0	0	1	1	2	1	1	1	0	0	0	0	1	0	0	0	0	1	2	3	2
825	3	2	3	3	2	3	0	2	1	0	2	0	5	2	1	1	1	1	1	1	1	1	1	1	1	2	2	6	2
826	4	1	1	3	2	2	0	0	1	2	1	1	5	2	0	0	0	1	0	1	1	1	1	0	0	1	1	2	1
827	2	2	2	3	1	3	1	1	1	0	1	2	5	2	0	0	0	0	0	1	1	1	1	1	0	1	0	2	1
828	4	2	3	3	2	4	1	2	0	0	2	1	5	2	0	1	0	0	0	0	0	0	0	1	1	1	1	4	2
829	4	2	2	3	2	4	0	1	1	0	0	0	2	1	1	0	0	0	0	0	0	0	0	0	0	0	1	1	1
830	3	2	2	3	2	2	0	2	1	2	1	0	6	2	1	0	1	0	0	0	0	0	1	1	0	1	1	3	2
831	3	2	3	2	2	3	1	1	0	0	1	1	3	1	0	0	0	0	0	0	0	1	0	1	1	1	1	4	2
832	3	2	3	3	2	2	0	1	2	1	1	1	6	2	0	1	0	0	0	0	0	0	0	0	1	1	1	3	2
833	4	2	1	2	2	4	1	0	0	0	1	0	1	1	0	0	0	0	0	0	1	1	0	1	1	2	2	6	2
834	4	2	2	2	2	2	1	0	0	0	1	0	1	1	0	0	1	1	1	1	1	1	1	1	0	2	1	4	2
835	4	1	2	2	2	4	0	0	0	2	1	0	3	1	0	0	0	0	0	0	1	0	0	0	0	0	0	0	1
836	4	2	3	3	2	4	0	0	1	0	0	0	1	1	0	0	0	0	0	0	1	0	1	1	0	0	1	2	1
837	3	2	1	3	4	4	1	1	0	0	2	0	3	1	1	1	1	1	1	1	1	1	0	1	0	0	1	2	1
838	3	2	3	3	2	2	1	1	0	0	0	0	1	1	0	0	0	0	0	1	1	1	0	1	0	1	2	4	2
839	2	1	1	4	2	2	1	2	1	0	0	0	3	1	0	0	0	0	0	1	0	0	0	1	0	1	1	3	2
840	4	2	1	3	2	4	0	0	2	0	0	0	2	1	1	1	0	0	1	0	0	0	0	0	0	0	0	0	1
841	4	2	1	3	2	4	0	1	2	0	1	2	6	2	1	0	0	0	0	0	0	0	0	1	0	1	1	3	2
842	3	2	1	3	2	2	0	1	0	1	2	0	4	1	1	0	0	0	1	0	0	1	0	1	0	0	1	2	1
843	1	2	1	1	2	1	1	2	0	2	2	0	6	2	1	0	0	0	0	0	0	0	0	1	0	2	2	5	2
844	4	2	1	3	2	4	0	0	0	0	1	1	2	1	0	1	0	0	0	0	0	1	0	1	0	1	1	3	2
845	4	1	1	3	2	2	0	1	0	0	0	0	1	1	0	0	0	1	1	1	0	0	0	0	0	0	2	2	1
846	4	2	1	3	2	4	0	0	2	1	1	1	5	2	0	0	1	0	0	0	0	0	0	1	1	0	2	4	2
847	3	2	1	2	2	3	0	0	2	2	0	1	5	2	1	0	0	0	0	0	0	0	0	0	0	0	0	0	1
848	4	2	1	2	4	4	1	1	1	2	1	0	5	2	1	0	0	0	0	0	0	0	0	1	0	0	0	1	1
849	5	1	1	3	2	4	0	2	1	2	0	2	7	2	0	1	1	0	0	0	1	0	0	1	1	1	1	4	2
850	4	2	1	3	2	2	1	2	1	0	2	0	5	2	1	1	0	1	0	1	0	0	0	1	1	0	2	4	2
851	4	1	1	4	2	4	1	1	1	0	0	1	3	1	0	0	1	0	0	0	0	0	0	1	0	2	2	5	2
852	4	2	1	2	2	4	0	0	1	1	0	0	2	1	1	0	0	0	1	1	0	1	0	1	0	1	1	3	2
853	2	2	1	3	2	3	0	1	1	2	1	0	5	2	1	1	0	0	0	1	0	1	0	1	0	2	1	4	2
854	3	2	1	3	2	4	1	1	0	0	2	0	3	1	1	1	1	0	0	1	1	1	0	1	1	2	2	6	2
855	3	2	1	3	2	4	0	0	1	0	1	0	2	1	1	0	0	1	0	0	1	0	0	1	0	0	0	1	1
856	3	2	3	3	2	2	0	0	1	1	1	1	4	1	1	1	1	0	0	1	0	1	0	1	0	2	1	4	2
857	4	1	1	3	2	4	1	0	0	1	1	0	2	1	1	0	0	0	0	0	0	0	0	1	0	1	1	3	2
858	3	2	1	2	2	3	0	0	0	0	0	1	1	1	1	0	0	0	0	0	0	0	0	0	0	0	0	0	1
859	4	2	1	2	2	4	0	0	1	1	1	0	3	1	0	1	0	1	1	1	0	0	0	1	0	1	0	2	1
860	4	2	1	3	2	4	0	0	1	0	0	0	1	1	1	0	0	1	0	1	1	0	0	1	0	0	0	1	1
861	4	1	2	2	2	4	0	1	1	0	0	0	2	1	0	0	0	1	1	0	0	1	0	1	0	1	2	4	2
862	3	2	1	3	2	2	0	1	0	2	0	0	3	1	1	0	0	0	1	0	0	1	0	0	1	1	1	3	2
863	3	2	1	4	2	2	1	0	0	0	1	1	2	1	0	0	0	0	0	1	0	0	0	0	0	0	1	1	1
864	4	2	1	3	2	3	0	1	0	0	0	0	1	1	1	1	1	1	1	1	1	1	1	0	0	0	0	0	1
865	3	2	1	3	2	2	0	0	0	0	1	1	2	1	0	0	0	0	0	1	0	0	0	1	0	2	1	4	2
866	3	1	3	3	2	2	1	1	0	2	2	0	5	2	0	0	0	0	0	1	0	0	0	1	1	2	2	6	2
867	4	2	1	3	4	4	0	0	0	1	0	0	1	1	0	0	0	0	0	0	0	1	0	0	0	0	0	0	1
868	4	2	1	2	2	3	0	1	2	0	0	1	4	1	1	0	0	0	0	0	0	0	0	0	0	0	1	1	1
869	4	2	1	3	3	4	1	2	1	1	2	0	6	2	0	0	1	0	0	0	0	0	0	1	0	0	2	3	2
870	2	2	1	4	2	3	1	2	0	0	1	0	3	1	0	0	0	0	0	1	0	1	1	1	1	1	2	5	2
871	4	2	1	3	2	4	0	0	0	1	0	0	1	1	0	0	1	1	0	0	1	1	0	1	0	0	1	2	1
872	3	2	1	3	2	2	1	1	1	0	1	0	3	1	1	0	1	1	1	1	1	1	1	1	0	1	1	3	2
873	3	2	3	3	2	2	0	1	0	0	1	0	2	1	0	0	1	0	0	0	0	0	0	1	0	0	0	1	1
874	1	2	2	2	1	1	0	1	1	2	1	0	5	2	0	0	1	0	0	0	1	1	0	1	0	0	0	1	1
875	3	2	1	3	2	4	0	1	1	0	0	0	2	1	0	0	0	0	0	1	1	1	0	1	0	0	2	3	2
876	3	2	1	3	2	4	0	0	1	0	0	0	1	1	0	0	0	0	1	1	1	1	0	1	0	1	1	3	2
877	5	2	1	3	2	4	0	0	0	0	0	0	0	1	0	0	0	0	0	0	0	0	1	1	0	0	1	2	1
878	3	2	1	3	2	4	1	0	0	0	0	0	0	1	1	1	1	0	0	1	1	1	1	1	1	2	2	6	2
879	4	2	1	3	2	3	1	1	2	0	1	1	5	2	1	0	0	0	0	0	1	1	0	0	0	1	1	2	1
880	3	2	3	3	2	2	1	2	1	0	1	0	4	1	0	0	0	1	0	1	1	1	1	0	0	0	0	0	1
881	4	2	2	2	2	3	0	1	1	0	0	0	2	1	1	0	0	0	0	1	0	0	0	0	0	0	0	0	1
882	3	2	3	3	2	3	1	0	0	0	1	0	1	1	1	0	0	0	0	1	1	1	0	0	0	0	0	0	1
883	3	2	2	3	2	2	1	0	1	0	0	1	2	1	0	0	1	0	0	0	0	0	0	1	0	0	1	2	1
884	3	2	1	3	2	2	0	0	0	0	0	0	0	1	0	0	0	0	0	0	1	0	0	0	0	1	0	1	1
885	5	1	1	4	2	4	1	0	0	0	0	0	0	1	0	0	0	0	0	1	1	0	1	0	0	0	1	1	1
886	4	2	1	3	2	4	0	1	2	0	0	0	3	1	1	0	0	0	0	0	0	0	0	1	1	2	2	6	2
887	2	2	1	2	2	3	0	0	0	0	0	1	1	1	0	0	0	0	0	0	0	1	0	1	0	2	2	5	2
888	3	2	2	4	2	2	1	2	0	0	2	0	4	1	1	1	1	1	1	1	1	1	1	1	0	1	1	3	2
889	4	2	2	3	4	4	0	0	1	0	1	0	2	1	0	0	0	0	0	1	1	1	0	1	0	1	2	4	2
890	4	2	2	3	2	4	0	1	1	0	1	1	4	1	1	1	0	0	0	0	0	0	0	1	0	1	1	3	2
891	3	2	1	3	2	2	1	0	1	0	1	0	2	1	0	1	1	1	0	0	0	1	0	0	0	1	2	3	2
892	4	2	3	3	2	3	1	2	1	1	2	0	6	2	1	0	0	0	0	0	1	1	0	1	0	0	1	2	1
893	2	1	2	3	2	2	1	1	0	0	0	0	1	1	0	0	0	0	0	1	1	1	1	1	1	2	2	6	2
894	1	2	3	3	2	2	1	2	0	0	2	0	4	1	1	0	0	0	0	0	0	0	0	1	0	0	1	2	1
895	3	2	1	3	2	4	0	0	1	0	0	0	1	1	1	0	0	1	1	1	1	1	1	0	0	1	1	2	1
896	5	1	3	3	2	4	0	1	0	1	2	0	4	1	1	1	0	0	1	1	1	1	0	1	1	1	2	5	2
897	4	1	3	2	2	2	0	1	1	0	1	0	3	1	0	0	1	0	0	0	0	0	0	1	0	1	2	4	2
898	3	1	3	3	1	2	0	1	0	0	2	0	3	1	1	1	0	0	0	0	0	0	0	0	0	2	2	4	2
899	3	2	3	3	2	2	1	2	1	0	0	1	4	1	0	0	0	0	0	1	1	0	0	1	0	0	2	3	2
900	5	1	3	2	2	4	0	0	1	0	2	0	3	1	1	1	1	1	1	1	1	1	1	0	0	2	0	2	1
901	2	1	3	3	2	2	0	2	1	1	1	0	5	2	1	1	1	1	1	0	0	1	0	1	0	1	2	4	2
902	5	1	3	2	2	4	0	0	0	0	0	1	1	1	0	0	0	0	1	0	0	0	0	0	0	1	1	2	1
903	4	2	2	3	2	4	0	0	1	1	1	0	3	1	1	0	0	0	0	0	0	0	0	0	1	1	1	3	2
904	3	2	3	3	2	3	0	1	2	1	1	0	5	2	0	1	1	0	0	1	1	0	0	1	0	1	1	3	2
905	3	1	3	4	2	2	0	1	0	0	0	1	2	1	0	0	0	1	0	0	1	1	0	1	0	1	0	2	1
906	4	2	1	3	2	4	0	1	1	0	0	1	3	1	1	1	1	1	1	1	1	1	0	1	0	1	1	3	2
907	3	2	1	3	2	4	0	1	1	2	1	0	5	2	1	1	0	0	1	0	0	0	0	1	0	1	1	3	2
908	3	1	3	3	2	2	0	2	1	1	0	0	4	1	1	1	1	1	1	1	1	1	1	0	0	0	0	0	1
909	5	1	3	2	2	4	0	2	2	1	0	0	5	2	1	1	0	0	0	1	1	0	1	1	0	1	2	4	2
910	5	1	3	2	2	4	0	0	0	0	1	0	1	1	1	1	1	0	0	1	1	0	0	1	0	0	0	1	1
911	1	1	3	3	1	1	0	1	1	1	0	0	3	1	0	1	0	0	1	0	0	1	0	0	1	0	0	1	1
912	3	1	1	3	2	2	1	0	0	2	0	0	2	1	1	0	0	0	0	0	0	0	0	1	0	0	0	1	1
913	4	1	3	3	2	4	0	0	0	0	2	0	2	1	1	0	0	0	0	1	1	1	0	1	0	0	0	1	1
914	3	1	3	3	2	2	0	0	1	0	1	0	2	1	0	1	0	0	0	1	0	1	0	0	0	1	1	2	1
915	2	1	1	3	1	2	0	0	0	0	2	0	2	1	1	1	1	1	1	1	1	1	1	1	0	0	0	1	1
916	4	1	1	3	2	4	0	1	0	1	2	0	4	1	1	0	1	0	1	0	1	0	0	1	0	1	1	3	2
917	3	2	1	3	2	2	1	0	1	0	0	0	1	1	0	0	1	0	0	0	0	0	0	0	0	0	2	2	1
918	5	2	1	3	2	4	1	0	0	0	1	0	1	1	0	1	0	1	0	0	0	1	0	1	0	1	1	3	2
919	4	2	1	2	2	4	0	1	1	1	1	0	4	1	0	0	1	0	0	0	0	0	0	1	1	1	0	3	2
920	3	2	1	3	2	4	1	2	0	1	0	0	3	1	1	0	1	1	0	1	0	0	0	1	1	0	2	4	2
921	4	2	1	3	2	4	0	1	1	1	1	1	5	2	1	0	0	0	1	1	1	0	0	0	0	0	2	2	1
922	1	1	3	3	1	3	0	1	0	2	2	0	5	2	1	0	1	0	0	1	0	0	0	1	0	1	1	3	2
923	3	2	1	2	2	3	0	1	1	0	1	2	5	2	1	1	0	0	0	0	0	0	0	0	0	1	1	2	1
924	5	2	1	2	2	4	0	0	2	1	0	1	4	1	0	1	0	0	0	0	0	0	0	0	0	0	1	1	1
925	4	2	1	3	2	4	0	0	2	2	1	0	5	2	0	1	0	0	0	1	0	0	0	1	1	2	2	6	2
926	4	1	3	2	2	3	0	2	2	2	0	1	7	2	1	1	1	0	0	0	1	1	0	1	0	2	0	3	2
927	4	2	1	3	2	2	1	1	0	1	1	0	3	1	0	0	1	0	0	0	0	0	1	1	1	1	1	4	2
928	4	2	2	2	2	4	0	1	1	0	1	1	4	1	1	0	1	0	1	0	1	0	0	1	0	1	1	3	2
929	5	2	1	2	4	4	1	1	1	0	0	0	2	1	0	0	1	0	0	0	0	0	0	1	1	1	2	5	2
930	4	1	3	2	2	4	0	0	1	0	0	0	1	1	1	0	0	1	0	0	0	1	0	0	0	2	2	4	2
931	2	2	2	3	2	4	0	0	1	0	0	2	3	1	1	0	0	0	0	0	0	0	0	0	0	1	1	2	1
932	4	2	1	3	2	4	0	1	0	2	1	0	4	1	1	1	0	0	0	0	0	0	0	1	1	0	0	2	1
933	2	2	2	3	2	2	0	1	1	0	0	0	2	1	1	0	0	0	1	1	0	1	0	1	0	1	2	4	2
934	3	2	1	3	2	4	1	1	0	0	1	0	2	1	0	1	0	0	0	0	0	0	0	1	1	1	1	4	2
935	3	2	2	3	2	4	0	1	0	0	1	0	2	1	1	0	0	0	0	0	0	1	0	1	0	1	0	2	1
936	5	2	1	3	2	4	1	0	0	0	0	0	0	1	1	1	0	0	0	0	0	1	0	1	0	2	2	5	2
937	4	2	2	3	2	4	0	0	1	0	0	2	3	1	0	0	1	0	0	0	0	0	0	1	1	2	1	5	2
938	4	2	1	3	2	4	0	1	0	0	1	0	2	1	1	0	1	1	1	1	1	1	0	1	0	0	1	2	1
939	4	1	3	3	2	2	0	2	0	0	2	0	4	1	0	0	1	0	0	1	1	1	0	0	0	0	0	0	1
940	5	1	2	3	2	4	0	0	1	1	1	0	3	1	0	0	1	0	0	0	1	1	0	1	1	1	2	5	2
941	4	2	1	3	2	4	0	1	1	1	1	1	5	2	0	1	0	0	0	1	0	0	0	0	0	0	0	0	1
942	4	2	1	3	2	4	0	0	0	0	0	1	1	1	1	0	0	0	1	0	0	0	0	1	1	2	0	4	2
943	4	2	2	2	2	4	1	0	0	0	0	0	0	1	0	0	1	0	0	0	0	1	0	0	0	0	0	0	1
944	4	2	1	3	2	4	0	1	1	1	0	0	3	1	1	1	0	1	0	0	1	1	0	1	0	1	2	4	2
945	4	2	1	3	2	4	1	0	0	0	0	1	1	1	0	0	0	0	1	0	0	0	0	1	0	1	0	2	1
946	5	2	1	3	2	4	0	0	1	1	1	0	3	1	1	0	0	0	0	0	0	0	0	0	0	1	2	3	2
947	3	2	1	3	2	4	1	1	1	1	1	0	4	1	0	0	0	0	0	1	1	0	0	0	1	1	1	3	2
948	4	2	1	3	2	4	0	0	0	0	2	0	2	1	1	1	1	1	1	1	1	1	1	1	1	2	2	6	2
949	4	2	3	2	2	3	0	1	0	0	1	0	2	1	0	0	0	0	0	1	0	0	0	1	0	1	2	4	2
950	4	2	1	3	2	4	0	0	1	0	0	0	1	1	1	0	0	0	0	0	0	0	0	1	0	1	2	4	2
951	4	2	3	2	2	3	0	1	0	0	1	0	2	1	0	0	0	0	0	1	0	0	0	1	0	1	2	4	2
952	4	2	2	2	4	4	1	1	0	0	0	0	1	1	0	0	1	0	0	0	0	0	0	0	0	1	1	2	1
953	4	2	1	3	4	4	0	0	0	2	0	0	2	1	1	1	0	1	0	1	1	0	1	1	0	0	1	2	1
954	3	2	2	3	3	3	1	0	0	0	2	2	4	1	0	0	0	0	0	0	0	0	1	0	0	0	1	1	1
955	4	2	1	4	2	4	1	0	0	0	0	0	0	1	1	1	1	1	1	1	0	0	0	0	0	0	0	0	1
956	1	1	1	2	1	2	0	1	2	0	1	1	5	2	0	0	0	0	0	0	0	0	1	1	1	1	1	4	2
957	1	2	2	3	1	1	1	0	0	0	2	0	2	1	0	0	0	0	0	1	1	1	1	1	0	0	0	1	1
958	4	2	1	3	2	4	0	1	1	0	0	0	2	1	1	1	1	1	1	1	1	1	1	1	0	1	2	4	2
959	4	2	1	3	2	4	0	1	1	2	1	2	7	2	1	0	0	0	0	0	0	0	0	1	0	2	2	5	2
960	2	2	1	4	2	1	1	1	0	1	2	0	4	1	1	1	0	1	1	0	0	0	1	1	1	2	1	5	2
961	2	2	1	4	1	1	1	1	0	0	2	0	3	1	1	1	1	0	0	1	0	1	0	1	0	0	2	3	2
962	4	2	1	3	2	4	1	0	0	0	0	0	0	1	0	0	0	0	0	0	1	0	1	0	0	0	0	0	1
963	1	1	2	2	1	1	0	1	2	0	0	0	3	1	1	0	1	0	0	0	1	1	0	0	0	1	1	2	1
964	4	2	1	2	2	4	0	0	0	1	0	0	1	1	0	0	0	0	0	0	1	1	0	1	0	0	1	2	1
965	4	2	3	3	2	4	0	0	0	0	0	1	1	1	0	0	0	0	0	0	0	1	0	1	0	0	0	1	1
966	4	2	1	3	2	4	1	1	1	2	1	0	5	2	1	1	0	0	0	0	0	0	0	1	1	2	2	6	2
967	3	2	1	3	2	4	1	0	1	2	1	0	4	1	0	0	1	0	0	0	0	0	0	1	0	1	2	4	2
968	4	1	3	2	2	4	1	0	0	2	1	0	3	1	0	0	1	0	0	0	0	0	1	1	0	0	0	1	1
969	3	2	1	2	2	3	0	2	1	2	0	0	5	2	0	1	1	1	0	0	0	1	1	0	0	0	2	2	1
970	4	2	1	3	2	4	1	0	0	1	2	0	3	1	0	1	0	0	0	0	0	0	0	1	1	1	1	4	2
971	1	2	1	2	1	1	1	0	0	0	2	0	2	1	1	0	1	0	0	1	0	1	0	1	0	0	2	3	2
972	4	2	1	3	2	4	0	0	0	1	0	1	2	1	1	0	0	0	0	0	0	0	0	1	0	1	1	3	2
973	3	2	2	3	3	4	1	1	1	2	0	0	4	1	1	0	1	0	0	0	0	1	0	1	0	0	0	1	1
974	2	1	3	3	2	2	1	1	1	0	0	0	2	1	0	0	0	0	0	0	0	0	0	1	0	1	2	4	2
975	3	1	2	4	2	2	0	0	1	0	1	0	2	1	0	0	1	0	1	1	1	1	0	1	0	2	1	4	2
976	3	2	1	4	2	2	0	0	1	0	0	0	1	1	1	0	0	0	0	0	0	0	0	1	0	0	2	3	2
977	4	2	1	3	1	4	0	0	2	1	0	1	4	1	0	1	0	0	0	0	0	0	0	0	0	0	0	0	1
978	3	2	1	3	2	2	1	1	0	1	0	0	2	1	1	0	0	0	0	1	1	0	0	1	0	2	1	4	2
979	2	1	1	3	2	2	0	1	1	1	0	0	3	1	1	1	0	0	0	1	1	0	1	1	0	1	2	4	2
980	5	1	1	4	2	4	0	0	1	0	0	0	1	1	0	1	1	0	1	0	0	0	0	1	0	1	1	3	2
981	3	1	2	3	2	2	0	1	0	0	1	0	2	1	1	0	1	0	1	1	1	1	1	1	0	2	1	4	2
982	3	1	2	2	2	4	0	1	1	2	1	1	6	2	1	1	1	1	1	1	0	0	0	1	0	1	1	3	2
983	3	1	2	3	2	2	0	0	0	0	1	0	1	1	0	0	0	1	0	0	1	1	0	1	0	1	1	3	2
984	4	1	2	2	2	4	0	0	1	0	0	0	1	1	0	0	0	0	0	1	0	0	0	1	0	1	1	3	2
985	4	1	2	3	2	4	0	0	1	0	0	0	1	1	1	0	0	0	0	0	0	0	0	1	0	2	1	4	2
986	4	1	1	2	2	4	1	0	0	2	1	0	3	1	1	1	0	0	0	1	0	0	0	1	1	1	2	5	2
987	4	1	2	3	2	4	0	1	1	0	1	0	3	1	1	0	0	0	1	0	0	0	0	0	0	0	1	1	1
988	2	1	2	4	2	2	1	0	0	0	1	0	1	1	0	0	0	0	0	0	1	1	1	0	0	0	0	0	1
989	3	1	3	3	2	2	1	1	0	1	1	0	3	1	1	1	1	0	1	1	1	0	0	1	1	2	2	6	2
990	2	2	1	3	1	2	0	0	1	0	0	0	1	1	1	1	1	1	1	0	1	1	0	1	1	2	2	6	2
991	4	1	2	3	2	4	1	0	0	2	2	0	4	1	1	1	1	1	1	1	1	0	0	1	0	1	1	3	2
992	5	1	2	3	2	4	0	0	0	0	0	0	0	1	1	1	1	1	1	1	1	0	0	1	0	0	0	1	1
993	5	2	2	2	2	4	1	0	0	0	0	0	0	1	1	0	0	0	0	0	0	0	0	0	0	0	0	0	1
994	2	2	2	4	2	2	0	1	2	2	0	0	5	2	0	1	0	1	1	0	0	1	0	1	0	1	2	4	2
995	3	1	2	3	2	2	1	1	0	0	1	0	2	1	0	0	0	0	0	1	0	0	0	1	0	1	2	4	2
996	2	2	2	2	2	3	0	0	0	0	1	0	1	1	0	1	0	0	0	1	0	0	0	0	0	0	0	0	1
997	4	1	2	3	2	4	0	0	0	0	1	0	1	1	1	1	1	1	1	1	1	1	0	0	0	0	1	1	1
998	2	1	1	4	2	2	1	1	0	0	1	0	2	1	1	1	1	0	1	1	0	1	0	1	0	1	2	4	2
999	3	1	1	4	2	2	1	0	0	0	1	0	1	1	1	0	1	0	0	0	1	1	1	0	0	0	1	1	1
1000	3	2	1	3	2	2	1	2	1	2	2	0	7	2	1	1	1	0	1	1	0	0	0	1	1	1	1	4	2
1001	4	1	2	2	2	4	0	1	0	0	0	0	1	1	1	1	0	1	1	1	1	1	1	1	0	0	1	2	1
1002	4	2	1	3	2	4	0	1	1	1	0	1	4	1	0	0	0	0	0	0	1	0	0	1	0	1	1	3	2
1003	1	2	2	3	2	2	0	1	1	1	2	1	6	2	0	1	1	0	0	0	1	0	0	1	0	1	2	4	2
1004	3	1	2	3	2	2	1	2	0	0	1	0	3	1	1	1	1	0	1	0	1	0	0	1	1	2	2	6	2
1005	3	1	1	1	2	3	1	1	1	0	0	0	2	1	1	0	0	1	1	0	0	0	1	1	0	0	2	3	2
1006	4	1	2	3	2	2	1	1	1	0	2	1	5	2	1	1	1	0	0	1	1	1	1	1	0	2	1	4	2
1007	2	2	1	3	2	2	0	0	0	0	1	1	2	1	1	0	0	0	1	0	0	1	0	0	0	2	1	3	2
1008	4	1	2	2	2	4	0	0	0	0	0	0	0	1	1	1	0	1	1	1	0	0	0	1	0	0	1	2	1
1009	4	1	1	4	2	4	1	2	1	2	2	0	7	2	1	1	0	0	0	1	0	1	1	1	0	1	2	4	2
1010	3	2	2	3	2	3	1	1	0	0	2	0	3	1	1	0	1	0	1	0	1	0	1	1	0	1	1	3	2
1011	4	1	2	3	2	4	0	1	0	0	1	0	2	1	1	0	1	1	1	1	1	0	0	1	1	2	1	5	2
1012	2	2	3	2	2	3	0	1	0	2	2	0	5	2	1	1	0	0	1	1	1	0	0	0	0	1	1	2	1
1013	2	2	2	3	1	3	0	0	0	0	0	1	1	1	1	0	0	1	0	0	1	1	1	1	0	1	1	3	2
1014	2	2	3	2	2	3	1	2	0	0	2	0	4	1	1	1	0	1	0	0	0	1	0	0	0	0	1	1	1
1015	3	2	2	3	2	2	1	0	0	2	0	0	2	1	1	0	0	0	0	1	1	1	1	1	1	1	1	4	2
1016	3	2	1	3	2	2	1	1	0	0	0	1	2	1	1	0	1	0	0	1	0	1	1	1	1	1	1	4	2
1017	1	2	2	4	1	2	1	1	1	0	0	0	2	1	1	1	1	0	0	1	1	1	1	0	0	0	1	1	1
1018	3	2	2	3	2	3	1	1	1	0	0	0	2	1	1	1	0	0	1	1	1	1	0	1	0	0	0	1	1
1019	4	2	2	2	2	3	0	0	1	1	0	0	2	1	1	1	0	1	1	0	0	1	0	0	0	2	2	4	2
1020	4	2	1	3	4	4	0	0	1	0	0	0	1	1	0	0	1	0	0	1	1	1	0	0	0	0	1	1	1
1021	4	2	1	3	2	4	1	2	1	1	0	0	4	1	1	0	0	0	1	1	0	0	1	1	0	1	2	4	2
1022	5	2	1	3	2	4	1	0	0	1	0	0	1	1	1	0	0	1	1	0	0	0	0	1	0	1	0	2	1
1023	4	1	2	3	2	2	0	1	1	1	1	0	4	1	1	1	0	1	1	0	0	1	0	1	0	0	1	2	1
1024	2	2	1	3	2	2	0	1	1	0	1	0	3	1	1	1	1	0	0	1	1	0	1	1	1	2	2	6	2
1025	4	2	1	2	2	4	0	0	1	1	0	1	3	1	0	0	0	0	0	1	0	0	0	0	0	1	1	2	1
1026	3	1	2	4	2	2	0	1	1	0	1	1	4	1	0	0	1	0	0	1	0	0	0	1	0	0	0	1	1
1027	3	2	1	3	2	2	0	1	1	1	2	0	5	2	1	1	0	0	0	0	0	0	0	1	1	1	1	4	2
1028	1	2	2	3	2	2	0	0	1	2	0	0	3	1	1	1	1	0	1	1	0	0	0	0	0	1	0	1	1
1029	4	2	2	3	4	4	0	1	1	1	1	0	4	1	1	1	0	0	0	0	1	0	0	1	1	2	1	5	2
1030	5	1	3	2	2	4	0	0	0	0	1	0	1	1	1	1	1	1	1	1	1	0	0	0	0	1	0	1	1
1031	5	1	1	3	2	4	0	1	1	0	1	0	3	1	1	1	0	0	1	0	0	0	0	1	0	2	0	3	2
1032	4	2	1	4	2	4	1	0	0	1	0	0	1	1	0	0	1	1	1	1	0	1	0	1	1	0	1	3	2
1033	4	1	2	2	2	4	1	1	0	0	0	0	1	1	0	0	0	1	1	0	0	1	0	1	0	0	1	2	1
1034	4	2	1	3	2	4	1	0	0	0	0	0	0	1	1	0	0	0	0	1	1	1	0	1	0	1	2	4	2
1035	5	1	1	3	2	4	0	0	0	2	1	0	3	1	1	1	1	1	1	1	1	1	0	1	0	1	2	4	2
1036	4	2	1	3	2	4	1	0	0	1	1	0	2	1	0	0	0	0	0	0	0	0	1	0	0	0	0	0	1
1037	3	2	1	4	2	4	0	0	0	0	0	0	0	1	0	0	0	0	1	0	0	0	0	1	1	2	2	6	2
1038	1	2	1	3	1	2	1	0	0	0	2	0	2	1	1	1	1	0	0	1	1	1	1	1	1	1	2	5	2
1039	3	1	2	3	2	4	0	1	0	0	1	0	2	1	1	1	0	1	1	0	1	0	0	1	0	1	2	4	2
1040	2	2	2	4	2	2	0	1	1	0	1	0	3	1	1	1	0	0	0	1	1	1	1	1	0	2	2	5	2
1041	4	2	1	3	2	4	1	1	0	0	1	0	2	1	0	0	1	0	0	1	1	0	0	1	0	0	1	2	1
1042	4	2	2	2	4	4	0	1	2	1	0	2	6	2	1	0	1	0	1	1	1	0	0	1	1	1	1	4	2
1043	5	1	2	3	2	4	0	1	0	1	1	0	3	1	0	0	0	0	1	1	0	0	0	1	0	1	1	3	2
1044	4	2	3	3	2	4	0	0	1	1	0	0	2	1	1	0	0	1	0	0	0	1	0	1	0	0	0	1	1
1045	1	1	1	3	1	2	0	0	0	0	1	2	3	1	1	0	0	0	0	1	0	0	1	1	0	1	2	4	2
1046	4	1	3	2	2	2	0	1	0	1	1	0	3	1	1	1	0	0	0	1	1	0	0	0	1	0	1	2	1
1047	3	1	1	4	2	2	0	1	0	0	1	0	2	1	0	0	1	0	0	1	1	0	0	1	0	0	1	2	1
1048	2	2	3	3	1	2	0	1	0	0	2	0	3	1	1	0	0	0	0	0	0	0	0	1	0	1	1	3	2
1049	4	2	1	3	2	4	1	1	1	0	0	0	2	1	1	0	0	0	0	1	1	1	0	0	1	0	1	2	1
1050	4	1	1	3	2	4	0	2	0	2	1	0	5	2	1	1	0	0	0	0	1	0	0	0	0	1	1	2	1
1051	4	2	1	3	3	4	1	0	0	0	0	0	0	1	1	1	1	0	1	1	1	1	1	1	1	2	2	6	2
1052	4	2	2	3	2	4	1	1	2	0	0	0	3	1	0	0	1	0	0	1	0	0	1	1	0	0	0	1	1
1053	4	2	1	3	2	4	1	1	2	0	0	1	4	1	1	0	0	0	0	0	0	0	0	1	1	1	2	5	2
1054	4	1	1	3	2	4	0	1	2	0	1	0	4	1	1	1	0	0	0	1	1	0	0	1	0	1	1	3	2
1055	5	1	2	3	2	4	0	1	0	2	1	0	4	1	0	0	1	0	0	1	1	0	0	0	0	0	1	1	1
1056	5	1	3	4	2	4	1	2	1	1	2	2	8	2	0	0	1	0	0	1	1	0	1	1	0	0	2	3	2
1057	3	1	1	2	2	2	1	1	0	2	0	0	3	1	1	1	0	0	0	0	0	0	0	1	0	0	2	3	2
1058	2	2	3	3	3	2	1	0	1	0	2	0	3	1	1	0	1	0	1	1	0	0	0	1	0	0	1	2	1
1059	4	1	2	2	4	4	1	1	0	2	1	0	4	1	0	0	0	0	0	1	0	0	0	0	0	0	2	2	1
1060	1	1	3	3	1	2	1	1	1	2	2	0	6	2	1	1	0	1	0	0	0	0	0	1	0	1	2	4	2
1061	4	2	1	3	2	4	0	1	2	0	1	0	4	1	1	0	0	0	0	1	0	0	0	1	0	0	1	2	1
1062	4	1	1	2	2	4	1	1	1	1	2	0	5	2	1	1	1	1	1	1	1	1	0	1	0	1	2	4	2
1063	4	2	1	2	2	3	0	0	0	2	0	0	2	1	0	0	0	0	1	0	0	0	0	0	0	1	2	3	2
1064	4	2	2	3	3	4	1	0	0	0	0	0	0	1	0	0	1	0	0	0	0	0	0	0	0	0	0	0	1
1065	4	1	2	3	2	4	1	0	0	0	1	0	1	1	1	1	1	1	1	1	0	1	1	1	0	2	2	5	2
1066	3	1	3	3	2	2	1	0	0	0	2	0	2	1	1	1	0	0	0	1	0	0	0	1	1	2	2	6	2
1067	4	2	3	3	2	2	0	0	0	1	0	0	1	1	0	0	0	0	0	1	1	1	0	0	0	0	0	0	1
1068	1	1	1	3	1	1	0	0	1	0	2	0	3	1	1	1	1	0	0	0	1	1	1	1	1	1	2	5	2
1069	3	2	3	3	3	2	1	1	0	0	1	0	2	1	1	0	1	0	0	1	1	1	0	1	0	0	1	2	1
1070	4	2	2	2	2	4	0	0	1	0	0	1	2	1	1	1	1	1	1	1	1	1	1	0	0	0	0	0	1
1071	5	1	2	3	2	4	0	2	1	0	0	1	4	1	1	0	1	1	1	0	1	0	1	1	0	1	2	4	2
1072	2	2	2	3	2	2	1	2	0	2	1	0	5	2	1	0	0	0	0	0	1	0	0	0	0	1	1	2	1
1073	1	2	1	3	2	3	0	0	0	1	0	0	1	1	1	1	0	1	0	0	0	0	0	1	0	1	1	3	2
1074	4	1	3	2	2	4	0	1	1	0	0	2	4	1	0	0	0	0	0	1	0	0	0	1	0	0	1	2	1
1075	3	2	3	3	2	2	1	1	1	0	1	0	3	1	1	1	0	0	0	1	0	1	0	1	0	1	1	3	2
1076	1	2	2	3	2	3	0	1	2	0	2	0	5	2	1	1	0	1	1	0	0	1	0	1	1	2	2	6	2
1077	3	1	1	2	2	2	0	2	2	1	0	2	7	2	1	1	0	1	1	0	0	1	0	1	1	2	2	6	2
1078	4	2	2	2	2	4	1	1	0	2	0	0	3	1	0	0	0	1	0	0	0	0	0	0	1	1	1	3	2
1079	4	2	3	3	2	3	1	1	1	0	1	0	3	1	0	0	0	0	0	1	0	0	0	0	0	1	0	1	1
1080	5	1	1	3	2	4	1	1	0	1	1	0	3	1	0	1	0	0	0	0	0	0	0	1	0	1	1	3	2
1081	3	1	2	3	2	2	1	2	0	0	2	0	4	1	1	1	1	1	1	0	0	0	0	1	0	2	2	5	2
1082	4	2	1	3	1	4	0	0	1	0	0	0	1	1	0	1	0	0	0	1	0	1	0	0	0	0	1	1	1
1083	4	1	2	2	2	4	0	1	0	1	1	1	4	1	1	0	0	0	0	0	0	0	0	1	0	1	1	3	2
1084	4	2	1	3	2	4	1	1	0	0	0	0	1	1	0	0	1	0	0	0	0	0	0	1	0	0	0	1	1
1085	4	2	1	2	2	2	1	2	0	0	0	0	2	1	0	0	0	0	0	0	1	0	1	1	1	2	1	5	2
